# Supplementary material for: Cryo-EM structures reveal native GABAA receptor assemblies and pharmacology
Source: Nature. 2023 Sep 20;622(7981):195–201. doi: 10.1038/s41586-023-06556-w (PMC10550821; doi:10.1038/s41586-023-06556-w)
Supplement: Supplementary file 3 — List of proteins identified from the pentameric peak with mass spectrometry using method 1. [file 41586_2023_6556_MOESM3_ESM.xlsx]

## Sheet: Proteins
Accession	Description	Coverage	Total Peptide Counts
P62812	Gamma-aminobutyric acid receptor subunit alpha-1 OS=Mus musculus GN=Gabra1 PE=1 SV=1	27	24
P63137	Gamma-aminobutyric acid receptor subunit beta-2 OS=Mus musculus GN=Gabrb2 PE=1 SV=2	26	22
F6ZYH6	Gamma-aminobutyric acid receptor subunit beta-3 OS=Mus musculus GN=Gabrb3 PE=1 SV=1	20	14
P63080	Gamma-aminobutyric acid receptor subunit beta-3 OS=Mus musculus GN=Gabrb3 PE=2 SV=1	21	14
Q8C446	Gamma-aminobutyric acid (GABA-A) receptor, subunit beta 3, isoform CRA_b OS=Mus musculus GN=Gabrb3 PE=1 SV=1	21	14
P50571	Gamma-aminobutyric acid receptor subunit beta-1 OS=Mus musculus GN=Gabrb1 PE=1 SV=1	14	15
P22723	Gamma-aminobutyric acid receptor subunit gamma-2 OS=Mus musculus GN=Gabrg2 PE=1 SV=3	12	14
Q8C7N0	Gamma-aminobutyric acid receptor subunit gamma-2 OS=Mus musculus GN=Gabrg2 PE=1 SV=1	15	14
P26049	Gamma-aminobutyric acid receptor subunit alpha-3 OS=Mus musculus GN=Gabra3 PE=1 SV=1	22	11
B1AVY2	Gamma-aminobutyric acid receptor subunit alpha-3 OS=Mus musculus GN=Gabra3 PE=1 SV=1	20	11
A0A0U1RPE4	Gamma-aminobutyric acid receptor subunit alpha-1 (Fragment) OS=Mus musculus GN=Gabra1 PE=1 SV=1	27	9
Q8BHJ7	Gamma-aminobutyric acid receptor subunit alpha-5 OS=Mus musculus GN=Gabra5 PE=1 SV=1	16	9
P26048	Gamma-aminobutyric acid receptor subunit alpha-2 OS=Mus musculus GN=Gabra2 PE=1 SV=1	17	7
Q3UHL1	CaM kinase-like vesicle-associated protein OS=Mus musculus GN=Camkv PE=1 SV=2	20	9
A0A0A6YW88	CaM kinase-like vesicle-associated protein OS=Mus musculus GN=Camkv PE=1 SV=1	21	9
Q9R0Y8	Gamma-aminobutyric acid receptor subunit gamma-1 OS=Mus musculus GN=Gabrg1 PE=2 SV=2	6	5
Q99MN9	Propionyl-CoA carboxylase beta chain, mitochondrial OS=Mus musculus GN=Pccb PE=1 SV=2	9	5
P22933	Gamma-aminobutyric acid receptor subunit delta OS=Mus musculus GN=Gabrd PE=2 SV=1	9	4
D3YZC1	Propionyl-CoA carboxylase beta chain, mitochondrial (Fragment) OS=Mus musculus GN=Pccb PE=1 SV=1	13	4
E9Q1J7	Propionyl-CoA carboxylase beta chain, mitochondrial OS=Mus musculus GN=Pccb PE=1 SV=1	6	3
P53395	Lipoamide acyltransferase component of branched-chain alpha-keto acid dehydrogenase complex, mitochondrial OS=Mus musculus GN=Dbt PE=1 SV=2	5	4
Q91ZA3	Propionyl-CoA carboxylase alpha chain, mitochondrial OS=Mus musculus GN=Pcca PE=1 SV=2	2	2
H3BKW6	Propionyl-CoA carboxylase alpha chain, mitochondrial (Fragment) OS=Mus musculus GN=Pcca PE=1 SV=1	49	2
Q922U2	Keratin, type II cytoskeletal 5 OS=Mus musculus GN=Krt5 PE=1 SV=1	2	2
Q8BGZ7	Keratin, type II cytoskeletal 75 OS=Mus musculus GN=Krt75 PE=1 SV=1	2	2
Q9Z331	Keratin, type II cytoskeletal 6B OS=Mus musculus GN=Krt6b PE=1 SV=3	2	2
Q3UV11	Keratin, type II cytoskeletal 6B OS=Mus musculus GN=Krt6b PE=1 SV=1	2	2
P50446	Keratin, type II cytoskeletal 6A OS=Mus musculus GN=Krt6a PE=1 SV=3	2	2
A0A0G2JGS8	Gamma-aminobutyric acid receptor subunit beta-1 (Fragment) OS=Mus musculus GN=Gabrb1 PE=1 SV=1	12	3
Q6IFZ6	Keratin, type II cytoskeletal 1b OS=Mus musculus GN=Krt77 PE=1 SV=1	2	2
Q9R0H5	Keratin, type II cytoskeletal 71 OS=Mus musculus GN=Krt71 PE=1 SV=1	2	2
Q6IFZ9	Keratin, type II cytoskeletal 74 OS=Mus musculus GN=Krt74 PE=3 SV=1	2	2
Q6NXH9	Keratin, type II cytoskeletal 73 OS=Mus musculus GN=Krt73 PE=1 SV=1	2	2
P04104	Keratin, type II cytoskeletal 1 OS=Mus musculus GN=Krt1 PE=1 SV=4	2	2
A0A140LJE7	Gamma-aminobutyric acid receptor subunit alpha-1 (Fragment) OS=Mus musculus GN=Gabra1 PE=1 SV=1	15	1
Q61781	Keratin, type I cytoskeletal 14 OS=Mus musculus GN=Krt14 PE=1 SV=2	3	2
Q9QWL7	Keratin, type I cytoskeletal 17 OS=Mus musculus GN=Krt17 PE=1 SV=3	3	2
A0A0A6YW08	CaM kinase-like vesicle-associated protein OS=Mus musculus GN=Camkv PE=1 SV=1	17	2
A0A0A6YXI7	CaM kinase-like vesicle-associated protein (Fragment) OS=Mus musculus GN=Camkv PE=1 SV=1	23	2
Q5U4E0	Lipoma HMGIC fusion partner-like 4 protein OS=Mus musculus GN=Lhfpl4 PE=1 SV=1	4	2
A2A513	Keratin, type I cytoskeletal 10 OS=Mus musculus GN=Krt10 PE=1 SV=1	2	2
P02535	Keratin, type I cytoskeletal 10 OS=Mus musculus GN=Krt10 PE=1 SV=3	2	2
E9Q0F0	Keratin 78 OS=Mus musculus GN=Krt78 PE=1 SV=1	1	2
Q504P4	Heat shock cognate 71 kDa protein OS=Mus musculus GN=Hspa8 PE=1 SV=1	4	1
P63017	Heat shock cognate 71 kDa protein OS=Mus musculus GN=Hspa8 PE=1 SV=1	4	1
P17156	Heat shock-related 70 kDa protein 2 OS=Mus musculus GN=Hspa2 PE=1 SV=2	4	1
Q8BG39	Synaptic vesicle glycoprotein 2B OS=Mus musculus GN=Sv2b PE=1 SV=1	4	1
Q02257	Junction plakoglobin OS=Mus musculus GN=Jup PE=1 SV=3	3	1
P16305	Gamma-aminobutyric acid receptor subunit alpha-6 OS=Mus musculus GN=Gabra6 PE=1 SV=3	4	1
Q3USX9	Gamma-aminobutyric acid receptor subunit alpha-4 OS=Mus musculus GN=Gabra4 PE=1 SV=1	3	1
Q9D6F4	Gamma-aminobutyric acid receptor subunit alpha-4 OS=Mus musculus GN=Gabra4 PE=2 SV=1	3	1
A0A075B5P2	Immunoglobulin kappa constant (Fragment) OS=Mus musculus GN=Igkc PE=1 SV=1	13	1
P01837	Ig kappa chain C region OS=Mus musculus PE=1 SV=1	13	1
F6WUM4	Gamma-aminobutyric acid receptor subunit beta-3 (Fragment) OS=Mus musculus GN=Gabrb3 PE=4 SV=1	8	1
A0A0G2JDP9	Gamma-aminobutyric acid (GABA-A) receptor, subunit gamma 1, isoform CRA_a (Fragment) OS=Mus musculus GN=Gabrg1 PE=1 SV=1	2	1
Q8VED5	Keratin, type II cytoskeletal 79 OS=Mus musculus GN=Krt79 PE=1 SV=2	2	1
