# Supplementary material for: Cryo-EM structures reveal native GABAA receptor assemblies and pharmacology
Source: Nature. 2023 Sep 20;622(7981):195–201. doi: 10.1038/s41586-023-06556-w (PMC10550821; doi:10.1038/s41586-023-06556-w)
Supplement: Supplementary file 4 — List of proteins identified from the pentameric peak with mass spectrometry using method 2. [file 41586_2023_6556_MOESM4_ESM.xlsx]

## Sheet: Sheet1
Accession	Description	Coverage	Total Peptide Count
sp|Q91ZA3|PCCA_MOUSE	Propionyl-CoA carboxylase alpha chain, mitochondrial OS=Mus musculus (Mouse) OX=10090 GN=Pcca PE=1 SV=2	0.616022	116
sp|Q99MN9|PCCB_MOUSE	Propionyl-CoA carboxylase beta chain, mitochondrial OS=Mus musculus (Mouse) OX=10090 GN=Pccb PE=1 SV=2	0.547135	105
sp|Q05920|PYC_MOUSE	Pyruvate carboxylase, mitochondrial OS=Mus musculus (Mouse) OX=10090 GN=Pc PE=1 SV=1	0.441426	82
sp|P62812|GBRA1_MOUSE	Gamma-aminobutyric acid receptor subunit alpha-1 OS=Mus musculus (Mouse) OX=10090 GN=Gabra1 PE=1 SV=1	0.426374	276
sp|P63080|GBRB3_MOUSE	Gamma-aminobutyric acid receptor subunit beta-3 OS=Mus musculus (Mouse) OX=10090 GN=Gabrb3 PE=1 SV=1	0.32981	331
sp|Q5SWU9|ACACA_MOUSE	Acetyl-CoA carboxylase 1 OS=Mus musculus (Mouse) OX=10090 GN=Acaca PE=1 SV=1	0.290405	85
sp|Q64521|GPDM_MOUSE	Glycerol-3-phosphate dehydrogenase, mitochondrial OS=Mus musculus (Mouse) OX=10090 GN=Gpd2 PE=1 SV=2	0.184319	10
sp|Q99MR8|MCCA_MOUSE	Methylcrotonoyl-CoA carboxylase subunit alpha, mitochondrial OS=Mus musculus (Mouse) OX=10090 GN=Mccc1 PE=1 SV=2	0.354254	25
sp|Q3ULD5|MCCB_MOUSE	Methylcrotonoyl-CoA carboxylase beta chain, mitochondrial OS=Mus musculus (Mouse) OX=10090 GN=Mccc2 PE=1 SV=1	0.381883	26
sp|P53395|ODB2_MOUSE	Lipoamide acyltransferase component of branched-chain alpha-keto acid dehydrogenase complex, mitochondrial OS=Mus musculus (Mouse) OX=10090 GN=Dbt PE=1 SV=2	0.516598	73
sp|Q3UHL1|CAMKV_MOUSE	CaM kinase-like vesicle-associated protein OS=Mus musculus (Mouse) OX=10090 GN=Camkv PE=1 SV=2	0.669922	144
sp|P63137|GBRB2_MOUSE	Gamma-aminobutyric acid receptor subunit beta-2 OS=Mus musculus (Mouse) OX=10090 GN=Gabrb2 PE=1 SV=2	0.287109	229
sp|P10126|EF1A1_MOUSE_family	Elongation factor 1-alpha 1 OS=Mus musculus (Mouse) OX=10090 GN=Eef1a1 PE=1 SV=3	0.0952381	3
sp|Q9D6F4|GBRA4_MOUSE	Gamma-aminobutyric acid receptor subunit alpha-4 OS=Mus musculus (Mouse) OX=10090 GN=Gabra4 PE=2 SV=1	0.342391	56
sp|P50571|GBRB1_MOUSE	Gamma-aminobutyric acid receptor subunit beta-1 OS=Mus musculus (Mouse) OX=10090 GN=Gabrb1 PE=1 SV=1	0.301688	194
sp|P63017|HSP7C_MOUSE	Heat shock cognate 71 kDa protein OS=Mus musculus (Mouse) OX=10090 GN=Hspa8 PE=1 SV=1	0.108359	6
sp|Q69ZK9|NLGN2_MOUSE	Neuroligin-2 OS=Mus musculus (Mouse) OX=10090 GN=Nlgn2 PE=1 SV=2	0.370813	56
sp|P22933|GBRD_MOUSE	Gamma-aminobutyric acid receptor subunit delta OS=Mus musculus (Mouse) OX=10090 GN=Gabrd PE=2 SV=1	0.218263	43
sp|P26049|GBRA3_MOUSE	Gamma-aminobutyric acid receptor subunit alpha-3 OS=Mus musculus (Mouse) OX=10090 GN=Gabra3 PE=1 SV=1	0.414634	89
sp|Q9D2G2|ODO2_MOUSE	Dihydrolipoyllysine-residue succinyltransferase component of 2-oxoglutarate dehydrogenase complex, mitochondrial OS=Mus musculus (Mouse) OX=10090 GN=Dlst PE=1 SV=1	0.222467	18
sp|P01837|IGKC_MOUSE	Immunoglobulin kappa constant OS=Mus musculus (Mouse) OX=10090 GN=Igkc PE=1 SV=2	0.785047	30
sp|P01867|IGG2B_MOUSE	Ig gamma-2B chain C region OS=Mus musculus (Mouse) OX=10090 GN=Igh-3 PE=1 SV=3	0.0693069	34
sp|P16858|G3P_MOUSE	Glyceraldehyde-3-phosphate dehydrogenase OS=Mus musculus (Mouse) OX=10090 GN=Gapdh PE=1 SV=2	0.225225	7
sp|P26048|GBRA2_MOUSE	Gamma-aminobutyric acid receptor subunit alpha-2 OS=Mus musculus (Mouse) OX=10090 GN=Gabra2 PE=1 SV=1	0.365854	82
sp|Q91V14|S12A5_MOUSE	Solute carrier family 12 member 5 OS=Mus musculus (Mouse) OX=10090 GN=Slc12a5 PE=1 SV=2	0.112478	16
sp|P99024|TBB5_MOUSE	Tubulin beta-5 chain OS=Mus musculus (Mouse) OX=10090 GN=Tubb5 PE=1 SV=1	0.326577	20
sp|Q6PIC6|AT1A3_MOUSE_family	Sodium/potassium-transporting ATPase subunit alpha-3 OS=Mus musculus (Mouse) OX=10090 GN=Atp1a3 PE=1 SV=1	0.269497	36
sp|Q03265|ATPA_MOUSE	ATP synthase subunit alpha, mitochondrial OS=Mus musculus (Mouse) OX=10090 GN=Atp5f1a PE=1 SV=1	0.133816	7
sp|P22723|GBRG2_MOUSE	Gamma-aminobutyric acid receptor subunit gamma-2 OS=Mus musculus OX=10090 GN=Gabrg2 PE=1 SV=3	0.396996	177
sp|Q8BHJ7|GBRA5_MOUSE	Gamma-aminobutyric acid receptor subunit alpha-5 OS=Mus musculus (Mouse) OX=10090 GN=Gabra5 PE=1 SV=1	0.347732	67
sp|P14094|AT1B1_MOUSE	Sodium/potassium-transporting ATPase subunit beta-1 OS=Mus musculus (Mouse) OX=10090 GN=Atp1b1 PE=1 SV=1	0.223684	12
sp|Q60597|ODO1_MOUSE	2-oxoglutarate dehydrogenase, mitochondrial OS=Mus musculus (Mouse) OX=10090 GN=Ogdh PE=1 SV=3	0.181818	19
sp|P38647|GRP75_MOUSE	Stress-70 protein, mitochondrial OS=Mus musculus (Mouse) OX=10090 GN=Hspa9 PE=1 SV=3	0.0338733	2
sp|P16305|GBRA6_MOUSE	Gamma-aminobutyric acid receptor subunit alpha-6 OS=Mus musculus (Mouse) OX=10090 GN=Gabra6 PE=1 SV=3	0.0772627	5
sp|Q8VDN2|AT1A1_MOUSE	Sodium/potassium-transporting ATPase subunit alpha-1 OS=Mus musculus (Mouse) OX=10090 GN=Atp1a1 PE=1 SV=1	0.204301	29
sp|Q7TMM9|TBB2A_MOUSE_family	Tubulin beta-2A chain OS=Mus musculus (Mouse) OX=10090 GN=Tubb2a PE=1 SV=1	0.438202	26
sp|P61264|STX1B_MOUSE	Syntaxin-1B OS=Mus musculus (Mouse) OX=10090 GN=Stx1b PE=1 SV=1	0.256944	8
sp|P16330|CN37_MOUSE	2',3'-cyclic-nucleotide 3'-phosphodiesterase OS=Mus musculus (Mouse) OX=10090 GN=Cnp PE=1 SV=3	0.114286	5
sp|Q9D6F9|TBB4A_MOUSE_family	Tubulin beta-4A chain OS=Mus musculus (Mouse) OX=10090 GN=Tubb4a PE=1 SV=3	0.367117	23
sp|P63101|1433Z_MOUSE_family	14-3-3 protein zeta/delta OS=Mus musculus (Mouse) OX=10090 GN=Ywhaz PE=1 SV=1	0.0530612	1
tr|E9Q7L0|E9Q7L0_MOUSE	Transket_pyr domain-containing protein OS=Mus musculus (Mouse) OX=10090 GN=Ogdhl PE=1 SV=1	0.141885	13
sp|Q8BYM5|NLGN3_MOUSE	Neuroligin-3 OS=Mus musculus (Mouse) OX=10090 GN=Nlgn3 PE=1 SV=2	0.255758	28
sp|P43006|EAA2_MOUSE	Excitatory amino acid transporter 2 OS=Mus musculus (Mouse) OX=10090 GN=Slc1a2 PE=1 SV=1	0.111888	6
sp|Q9ERD7|TBB3_MOUSE_family	Tubulin beta-3 chain OS=Mus musculus (Mouse) OX=10090 GN=Tubb3 PE=1 SV=1	0.195556	11
sp|P05214|TBA3_MOUSE_family	Tubulin alpha-3 chain OS=Mus musculus (Mouse) OX=10090 GN=Tuba3a PE=1 SV=1	0.377778	18
sp|Q5DTL9|S4A10_MOUSE	Sodium-driven chloride bicarbonate exchanger OS=Mus musculus (Mouse) OX=10090 GN=Slc4a10 PE=1 SV=2	0.0813953	9
sp|P68368|TBA4A_MOUSE	Tubulin alpha-4A chain OS=Mus musculus (Mouse) OX=10090 GN=Tuba4a PE=1 SV=1	0.332589	14
sp|Q9R0K7|AT2B2_MOUSE	Plasma membrane calcium-transporting ATPase 2 OS=Mus musculus (Mouse) OX=10090 GN=Atp2b2 PE=1 SV=2	0.0367279	5
sp|P56564|EAA1_MOUSE	Excitatory amino acid transporter 1 OS=Mus musculus (Mouse) OX=10090 GN=Slc1a3 PE=1 SV=2	0.0257827	2
sp|P60843|IF4A1_MOUSE	Eukaryotic initiation factor 4A-I OS=Mus musculus (Mouse) OX=10090 GN=Eif4a1 PE=1 SV=1	0.0369458	1
sp|Q5DQR4|STB5L_MOUSE	Syntaxin-binding protein 5-like OS=Mus musculus (Mouse) OX=10090 GN=Stxbp5l PE=1 SV=1	0.043038	4
sp|Q9R0Y8|GBRG1_MOUSE	Gamma-aminobutyric acid receptor subunit gamma-1 OS=Mus musculus (Mouse) OX=10090 GN=Gabrg1 PE=2 SV=2	0.152688	30
sp|P18872|GNAO_MOUSE	Guanine nucleotide-binding protein G(o) subunit alpha OS=Mus musculus (Mouse) OX=10090 GN=Gnao1 PE=1 SV=3	0.299435	11
sp|Q9JHU9|INO1_MOUSE	Inositol-3-phosphate synthase 1 OS=Mus musculus (Mouse) OX=10090 GN=Isyna1 PE=1 SV=1	0.224417	11
sp|P04370|MBP_MOUSE	Myelin basic protein OS=Mus musculus (Mouse) OX=10090 GN=Mbp PE=1 SV=2	0.088	2
sp|P60879|SNP25_MOUSE	Synaptosomal-associated protein 25 OS=Mus musculus (Mouse) OX=10090 GN=Snap25 PE=1 SV=1	0.184466	3
sp|B0F2B4|NLGN4_MOUSE	Neuroligin 4-like OS=Mus musculus (Mouse) OX=10090 GN=Nlgn4l PE=1 SV=1	0.0582011	19
sp|P20029|BIP_MOUSE	Endoplasmic reticulum chaperone BiP OS=Mus musculus (Mouse) OX=10090 GN=Hspa5 PE=1 SV=3	0.0229008	1
sp|P50136|ODBA_MOUSE	2-oxoisovalerate dehydrogenase subunit alpha, mitochondrial OS=Mus musculus (Mouse) OX=10090 GN=Bckdha PE=1 SV=1	0.0904977	3
sp|P57780|ACTN4_MOUSE	Alpha-actinin-4 OS=Mus musculus (Mouse) OX=10090 GN=Actn4 PE=1 SV=1	0.0241228	2
sp|P63328|PP2BA_MOUSE	Serine/threonine-protein phosphatase 2B catalytic subunit alpha isoform OS=Mus musculus (Mouse) OX=10090 GN=Ppp3ca PE=1 SV=1	0.0556622	3
sp|Q5U4E0|LHPL4_MOUSE	LHFPL tetraspan subfamily member 4 protein OS=Mus musculus (Mouse) OX=10090 GN=Lhfpl4 PE=1 SV=1	0.275304	6
sp|Q9JK48|SHLB1_MOUSE	Endophilin-B1 OS=Mus musculus (Mouse) OX=10090 GN=Sh3glb1 PE=1 SV=1	0.29589	8
sp|G5E829|AT2B1_MOUSE	Plasma membrane calcium-transporting ATPase 1 OS=Mus musculus (Mouse) OX=10090 GN=Atp2b1 PE=1 SV=1	0.0393443	4
sp|P62874|GBB1_MOUSE	Guanine nucleotide-binding protein G(I)/G(S)/G(T) subunit beta-1 OS=Mus musculus (Mouse) OX=10090 GN=Gnb1 PE=1 SV=3	0.2	5
sp|E9Q557|DESP_MOUSE	Desmoplakin OS=Mus musculus (Mouse) OX=10090 GN=Dsp PE=1 SV=1	0.00450919	1
sp|O08599|STXB1_MOUSE	Syntaxin-binding protein 1 OS=Mus musculus (Mouse) OX=10090 GN=Stxbp1 PE=1 SV=2	0.037037	2
sp|O55143|AT2A2_MOUSE	Sarcoplasmic/endoplasmic reticulum calcium ATPase 2 OS=Mus musculus (Mouse) OX=10090 GN=Atp2a2 PE=1 SV=2	0.039272	3
sp|P14231|AT1B2_MOUSE	Sodium/potassium-transporting ATPase subunit beta-2 OS=Mus musculus (Mouse) OX=10090 GN=Atp1b2 PE=1 SV=2	0.134483	2
sp|P27681|GBRG3_MOUSE	Gamma-aminobutyric acid receptor subunit gamma-3 OS=Mus musculus (Mouse) OX=10090 GN=Gabrg3 PE=2 SV=2	0.0985011	6
sp|P35564|CALX_MOUSE	Calnexin OS=Mus musculus (Mouse) OX=10090 GN=Canx PE=1 SV=1	0.0778342	5
sp|Q6P3A8|ODBB_MOUSE	2-oxoisovalerate dehydrogenase subunit beta, mitochondrial OS=Mus musculus (Mouse) OX=10090 GN=Bckdhb PE=1 SV=2	0.074359	2
sp|Q76MZ3|2AAA_MOUSE	Serine/threonine-protein phosphatase 2A 65 kDa regulatory subunit A alpha isoform OS=Mus musculus (Mouse) OX=10090 GN=Ppp2r1a PE=1 SV=3	0.098472	4
sp|E9Q4Z2|ACACB_MOUSE	Acetyl-CoA carboxylase 2 OS=Mus musculus (Mouse) OX=10090 GN=Acacb PE=1 SV=1	0.0392157	13
sp|P63044|VAMP2_MOUSE	Vesicle-associated membrane protein 2 OS=Mus musculus (Mouse) OX=10090 GN=Vamp2 PE=1 SV=2	0.327586	2
sp|Q8K400|STXB5_MOUSE	Syntaxin-binding protein 5 OS=Mus musculus (Mouse) OX=10090 GN=Stxbp5 PE=1 SV=3	0.0321181	3
sp|P70414|NAC1_MOUSE	Sodium/calcium exchanger 1 OS=Mus musculus (Mouse) OX=10090 GN=Slc8a1 PE=1 SV=1	0.0371134	4
sp|Q61626|GRIK5_MOUSE	Glutamate receptor ionotropic, kainate 5 OS=Mus musculus (Mouse) OX=10090 GN=Grik5 PE=2 SV=2	0.0663943	4
sp|Q9D328|TM35A_MOUSE	Transmembrane protein 35A OS=Mus musculus (Mouse) OX=10090 GN=Tmem35a PE=1 SV=1	0.0838323	2
tr|A0A075B5V4|A0A075B5V4_MOUSE	Ig-like domain-containing protein OS=Mus musculus (Mouse) OX=10090 GN=Ighv1-37 PE=4 SV=1	0.258621	5
sp|Q8K596|NAC2_MOUSE	Sodium/calcium exchanger 2 OS=Mus musculus (Mouse) OX=10090 GN=Slc8a2 PE=1 SV=1	0.053203	3
tr|Q91VA7|Q91VA7_MOUSE	Isocitrate dehydrogenase [NAD] subunit, mitochondrial OS=Mus musculus (Mouse) OX=10090 GN=Idh3b PE=1 SV=1	0.0390625	1
sp|P06151|LDHA_MOUSE	L-lactate dehydrogenase A chain OS=Mus musculus (Mouse) OX=10090 GN=Ldha PE=1 SV=3	0.0271084	1
sp|Q91XV3|BASP1_MOUSE	Brain acid soluble protein 1 OS=Mus musculus (Mouse) OX=10090 GN=Basp1 PE=1 SV=3	0.0973451	1
sp|Q9CZ13|QCR1_MOUSE	Cytochrome b-c1 complex subunit 1, mitochondrial OS=Mus musculus (Mouse) OX=10090 GN=Uqcrc1 PE=1 SV=2	0.0229167	1
sp|Q7TME0|PLPR4_MOUSE	Phospholipid phosphatase-related protein type 4 OS=Mus musculus (Mouse) OX=10090 GN=Plppr4 PE=1 SV=2	0.0130548	1
sp|Q80SW1|SAHH2_MOUSE	S-adenosylhomocysteine hydrolase-like protein 1 OS=Mus musculus (Mouse) OX=10090 GN=Ahcyl1 PE=1 SV=1	0.0716981	4
sp|Q8BFZ3|ACTBL_MOUSE	Beta-actin-like protein 2 OS=Mus musculus (Mouse) OX=10090 GN=Actbl2 PE=1 SV=1	0.0398936	1
sp|Q8K4Z5|SF3A1_MOUSE	Splicing factor 3A subunit 1 OS=Mus musculus (Mouse) OX=10090 GN=Sf3a1 PE=1 SV=1	0.0366625	2
sp|Q8R2Y3|DOLK_MOUSE	Dolichol kinase OS=Mus musculus (Mouse) OX=10090 GN=Dolk PE=1 SV=1	0.0561798	3
sp|Q9CTN8|LHPL3_MOUSE	LHFPL tetraspan subfamily member 3 protein OS=Mus musculus (Mouse) OX=10090 GN=Lhfpl3 PE=2 SV=2	0.0495495	3
tr|A0A1Y7VLQ2|A0A1Y7VLQ2_MOUSE	Predicted gene 42517 OS=Mus musculus (Mouse) OX=10090 GN=Gm42517 PE=4 SV=1	0.0962567	2
sp|O35526|STX1A_MOUSE	Syntaxin-1A OS=Mus musculus (Mouse) OX=10090 GN=Stx1a PE=1 SV=3	0.107639	2
sp|P68254|1433T_MOUSE	14-3-3 protein theta OS=Mus musculus (Mouse) OX=10090 GN=Ywhaq PE=1 SV=1	0.0530612	1
sp|Q7TPR4|ACTN1_MOUSE	Alpha-actinin-1 OS=Mus musculus (Mouse) OX=10090 GN=Actn1 PE=1 SV=1	0.0863229	6
sp|Q8K2B3|SDHA_MOUSE	Succinate dehydrogenase [ubiquinone] flavoprotein subunit, mitochondrial OS=Mus musculus (Mouse) OX=10090 GN=Sdha PE=1 SV=1	0.064759	3
sp|B2RSH2|GNAI1_MOUSE_family	Guanine nucleotide-binding protein G(i) subunit alpha-1 OS=Mus musculus (Mouse) OX=10090 GN=Gnai1 PE=1 SV=1	0.141243	5
sp|P39087|GRIK2_MOUSE	Glutamate receptor ionotropic, kainate 2 OS=Mus musculus (Mouse) OX=10090 GN=Grik2 PE=1 SV=4	0.0473568	4
sp|P70205|PACR_MOUSE	Pituitary adenylate cyclase-activating polypeptide type I receptor OS=Mus musculus (Mouse) OX=10090 GN=Adcyap1r1 PE=1 SV=1	0.0725806	3
sp|Q6P1F6|2ABA_MOUSE	Serine/threonine-protein phosphatase 2A 55 kDa regulatory subunit B alpha isoform OS=Mus musculus (Mouse) OX=10090 GN=Ppp2r2a PE=1 SV=1	0.064877	2
sp|Q99K10|NLGN1_MOUSE	Neuroligin-1 OS=Mus musculus (Mouse) OX=10090 GN=Nlgn1 PE=1 SV=2	0.0676157	8
sp|Q9D554|SF3A3_MOUSE	Splicing factor 3A subunit 3 OS=Mus musculus (Mouse) OX=10090 GN=Sf3a3 PE=1 SV=2	0.0598802	2
tr|Q0VF55|Q0VF55_MOUSE	Calcium-transporting ATPase OS=Mus musculus (Mouse) OX=10090 GN=Atp2b3 PE=1 SV=1	0.0139344	2
sp|O08553|DPYL2_MOUSE	Dihydropyrimidinase-related protein 2 OS=Mus musculus (Mouse) OX=10090 GN=Dpysl2 PE=1 SV=2	0.0506993	2
sp|O88343|S4A4_MOUSE	Electrogenic sodium bicarbonate cotransporter 1 OS=Mus musculus (Mouse) OX=10090 GN=Slc4a4 PE=1 SV=2	0.00741427	1
sp|P15105|GLNA_MOUSE	Glutamine synthetase OS=Mus musculus (Mouse) OX=10090 GN=Glul PE=1 SV=6	0.0402145	1
sp|P28667|MRP_MOUSE	MARCKS-related protein OS=Mus musculus (Mouse) OX=10090 GN=Marcksl1 PE=1 SV=2	0.03	1
sp|P31650|S6A11_MOUSE	Sodium- and chloride-dependent GABA transporter 3 OS=Mus musculus (Mouse) OX=10090 GN=Slc6a11 PE=1 SV=2	0.0127592	1
sp|P62880|GBB2_MOUSE	Guanine nucleotide-binding protein G(I)/G(S)/G(T) subunit beta-2 OS=Mus musculus (Mouse) OX=10090 GN=Gnb2 PE=1 SV=3	0.0617647	3
sp|Q6Q477|AT2B4_MOUSE	Plasma membrane calcium-transporting ATPase 4 OS=Mus musculus (Mouse) OX=10090 GN=Atp2b4 PE=1 SV=1	0.039834	4
sp|Q8BG39|SV2B_MOUSE	Synaptic vesicle glycoprotein 2B OS=Mus musculus (Mouse) OX=10090 GN=Sv2b PE=1 SV=1	0.0717423	2
sp|P16627|HS71L_MOUSE	Heat shock 70 kDa protein 1-like OS=Mus musculus (Mouse) OX=10090 GN=Hspa1l PE=1 SV=4	0.0421217	2
sp|P48453|PP2BB_MOUSE	Serine/threonine-protein phosphatase 2B catalytic subunit beta isoform OS=Mus musculus (Mouse) OX=10090 GN=Ppp3cb PE=1 SV=2	0.0552381	4
sp|P68373|TBA1C_MOUSE	Tubulin alpha-1C chain OS=Mus musculus (Mouse) OX=10090 GN=Tuba1c PE=1 SV=1	0.298441	14
sp|Q64237|DOPO_MOUSE	Dopamine beta-hydroxylase OS=Mus musculus (Mouse) OX=10090 GN=Dbh PE=1 SV=2	0.0337621	2
sp|P16388|KCNA1_MOUSE	Potassium voltage-gated channel subfamily A member 1 OS=Mus musculus (Mouse) OX=10090 GN=Kcna1 PE=1 SV=1	0.0323232	1
sp|Q7TNP2|2AAB_MOUSE	Serine/threonine-protein phosphatase 2A 65 kDa regulatory subunit A beta isoform OS=Mus musculus (Mouse) OX=10090 GN=Ppp2r1b PE=1 SV=2	0.0648918	3
sp|P05213|TBA1B_MOUSE	Tubulin alpha-1B chain OS=Mus musculus (Mouse) OX=10090 GN=Tuba1b PE=1 SV=2	0.348115	15
sp|P11679|K2C8_MOUSE	Keratin, type II cytoskeletal 8 OS=Mus musculus (Mouse) OX=10090 GN=Krt8 PE=1 SV=4	0.0265306	3
sp|P04104|K2C1_MOUSE	Keratin, type II cytoskeletal 1 OS=Mus musculus (Mouse) OX=10090 GN=Krt1 PE=1 SV=4	0.0470958	8
sp|P08730|K1C13_MOUSE	Keratin, type I cytoskeletal 13 OS=Mus musculus (Mouse) OX=10090 GN=Krt13 PE=1 SV=2	0.0663616	5
sp|Q3TTY5|K22E_MOUSE	Keratin, type II cytoskeletal 2 epidermal OS=Mus musculus (Mouse) OX=10090 GN=Krt2 PE=1 SV=1	0.0452617	7
sp|Q6IFZ6|K2C1B_MOUSE	Keratin, type II cytoskeletal 1b OS=Mus musculus (Mouse) OX=10090 GN=Krt77 PE=1 SV=1	0.0332168	3
sp|Q6NXH9|K2C73_MOUSE	Keratin, type II cytoskeletal 73 OS=Mus musculus (Mouse) OX=10090 GN=Krt73 PE=1 SV=1	0.0538033	4
sp|Q922U2|K2C5_MOUSE	Keratin, type II cytoskeletal 5 OS=Mus musculus (Mouse) OX=10090 GN=Krt5 PE=1 SV=1	0.0517241	21
sp|P50446|K2C6A_MOUSE_family	Keratin, type II cytoskeletal 6A OS=Mus musculus (Mouse) OX=10090 GN=Krt6a PE=1 SV=3	0.0705244	24
CONT_010|gi|136429|sp|P00761|TRYP_PIG	TRYPSIN PRECURSOR [Sus scrofa].	0.298701	154
CONT_088|gi|1346343|sp|P04264|K2C1_HUMAN_family	KERATIN, TYPE II CYTOSKELETAL 1 (CYTOKERATIN 1) (K1) (CK 1) (67 KD CYTOKERATIN) (HAIR ALPHA PROTEIN) [Homo sapiens].	0.548137	74
CONT_068|gi|1082558|pir||S41161	keratin 9, cytoskeletal [Homo sapiens].	0.399679	32
CONT_121|gi|547749|sp|P13645|K1CJ_HUMAN_family	KERATIN, TYPE I CYTOSKELETAL 10 (CYTOKERATIN 10) (K10) (CK 10) [Homo sapiens].	0.39629	33
CONT_072|gi|547754|sp|P35908|K22E_HUMAN_family	KERATIN, TYPE II CYTOSKELETAL 2 EPIDERMAL (CYTOKERATIN 2E) (K2E) (CK 2E) [Homo sapiens].	0.454264	28
CONT_005|Trypa5|PromTArt5	Promega trypsin artifact 5 K to R mods (2239.1, 2914)(1987, 2003).	0.96	11
CONT_156|gi|1363944|pir||JC4313_family	type I keratin 16 [human, epidermal keratinocytes, Peptide, 473 aa].	0.264271	11
CONT_082|gi|125080|sp|P02533|K1CN_HUMAN_family	KERATIN, TYPE I CYTOSKELETAL 14 (CYTOKERATIN 14) (K14) (CK 14) [Homo sapiens].	0.177966	9
CONT_049|gi|88052|pir||A32568_family	keratin K5, 58K type II, epidermal (version 2) (fragment) [Homo sapiens].	0.147708	12
CONT_019|CAS1_BOVIN	ALPHA-S1 CASEIN PRECURSOR [Bos taurus].	0.0514019	1
CONT_129|gi|1346344|sp|P02538|K2CA_HUMAN_family	KERATIN, TYPE II CYTOSKELETAL 6A (CYTOKERATIN 6A) (CK 6A) (K6A KERATIN) [Homo sapiens].	0.198582	17
CONT_022|CASK_BOVIN	KAPPA CASEIN PRECURSOR [Bos taurus].	0.136842	3
CONT_094|gi|547751|sp|Q04695|K1CQ_HUMAN_family	KERATIN, TYPE I CYTOSKELETAL 17 (CYTOKERATIN 17) (K17) (CK 17) (39.1) (VERSION 1) [Homo sapiens].	0.0439815	3
CONT_020|CAS2_BOVIN	ALPHA-S2 CASEIN PRECURSOR [Bos taurus].	0.045045	1
CONT_073|gi|87303|pir||JS0487_family	cytokeratin 8 (version 1) [Homo sapiens].	0.0373444	3
CONT_021|CASB_BOVIN	BETA CASEIN PRECURSOR [Bos taurus].	0.0803571	1
CONT_133|gi|1346349|sp|P48669|K2CF_HUMAN	KERATIN, TYPE II CYTOSKELETAL 6F (CYTOKERATIN 6F) (CK 6F) (K6F KERATIN) [Homo sapiens].	0.184397	15
CONT_142|gi|88053|pir||A29666	keratin, 65K type II cytoskeletal [Homo sapiens].	0.0429253	6
