# Supplementary material for: Cryo-EM structures reveal native GABAA receptor assemblies and pharmacology
Source: Nature. 2023 Sep 20;622(7981):195–201. doi: 10.1038/s41586-023-06556-w (PMC10550821; doi:10.1038/s41586-023-06556-w)
Supplement: Supplementary file 5 — List of peptides detected from the pentameric peak with mass spectrometry using method 2. [file 41586_2023_6556_MOESM5_ESM.xlsx]

## Sheet: Sheet1
Accession	Sequence	Begin	End	Peptide Counts
CONT_010|gi|136429|sp|P00761|TRYP_PIG	R.VATVSLPR.S	108	115	49
CONT_010|gi|136429|sp|P00761|TRYP_PIG	R.LGEHNIDVLEGNEQFINAAK.I	58	77	42
CONT_010|gi|136429|sp|P00761|TRYP_PIG	R.LGEHNIDVLEGNEQFINAAK.I	58	77	27
CONT_010|gi|136429|sp|P00761|TRYP_PIG	K.IITHPNFNGNTLDNDIM*LIK.L	78	97	27
sp|P62812|GBRA1_MOUSE	K.NNTYAPTATSYTPNLAR.G	364	380	42
sp|P62812|GBRA1_MOUSE	R.ITEDGTLLYTM*R.L	147	158	28
sp|P50571|GBRB1_MOUSE	K.IELPQFSIVDYK.M	206	217	29
sp|P63137|GBRB2_MOUSE	K.IELPQFSIVDYK.L	205	216	29
sp|P63080|GBRB3_MOUSE	R.IELPQFSIVEHR.L	206	217	31
sp|Q922U2|K2C5_MOUSE	R.SLDLDSIIAEVK.A	326	337	17
CONT_088|gi|1346343|sp|P04264|K2C1_HUMAN_family	R.SLDLDSIIAEVK.A	344	355	17
sp|P50446|K2C6A_MOUSE_family	R.SLDLDSIIAEVK.A	316	327	17
sp|P63080|GBRB3_MOUSE	R.NSAISFDNSGIQYR.K	390	403	36
sp|P22723|GBRG2_MOUSE	K.VPEGDVTVILNNLLEGYDNK.L	60	79	23
sp|P22723|GBRG2_MOUSE	K.VPEGDVTVILNNLLEGYDNK.L	60	79	23
sp|P63137|GBRB2_MOUSE	K.ITIPDLTDVNAIDR.W	476	489	28
CONT_010|gi|136429|sp|P00761|TRYP_PIG	K.IITHPNFNGNTLDNDIM*LIK.L	78	97	6
sp|P01867|IGG2B_MOUSE	K.TTPPSVYPLAPGCGDTTGSSVTLGCLVK.G	2	29	32
sp|P22723|GBRG2_MOUSE	R.LYQFSFVGLR.N	236	245	32
sp|P22723|GBRG2_MOUSE	R.LYQFSFVGLR.N	236	245	32
sp|P50571|GBRB1_MOUSE	R.VADQLWVPDTYFLNDKK.S	112	128	27
sp|P63080|GBRB3_MOUSE	R.VADQLWVPDTYFLNDKK.S	112	128	27
sp|P63137|GBRB2_MOUSE	R.VADQLWVPDTYFLNDKK.S	111	127	27
sp|P63080|GBRB3_MOUSE	K.IKIPDLTDVNAIDR.W	437	450	29
sp|P26048|GBRA2_MOUSE	R.TVFGVTTVLTMTTLSISAR.N	283	301	9
sp|P26049|GBRA3_MOUSE	R.TVFGVTTVLTMTTLSISAR.N	308	326	9
sp|P62812|GBRA1_MOUSE	R.TVFGVTTVLTMTTLSISAR.N	282	300	9
sp|Q8BHJ7|GBRA5_MOUSE	R.TVFGVTTVLTMTTLSISAR.N	290	308	9
sp|Q91ZA3|PCCA_MOUSE	K.VVEEAPSIFLDPETR.Q	295	309	16
sp|P50571|GBRB1_MOUSE	R.VADQLWVPDTYFLNDKK.S	112	128	22
sp|P62812|GBRA1_MOUSE	R.AEVVYEWTR.E	191	199	29
sp|P63080|GBRB3_MOUSE	R.VADQLWVPDTYFLNDKK.S	112	128	22
sp|P63080|GBRB3_MOUSE	K.IKIPDLTDVNAIDR.W	437	450	21
sp|P63137|GBRB2_MOUSE	R.VADQLWVPDTYFLNDKK.S	111	127	22
sp|Q99MN9|PCCB_MOUSE	K.SVTNEDVTQEQLGGAK.T	235	250	6
sp|P05213|TBA1B_MOUSE	K.TIGGGDDSFNTFFSETGAGK.H	41	60	1
sp|P68373|TBA1C_MOUSE	K.TIGGGDDSFNTFFSETGAGK.H	41	60	1
sp|P05214|TBA3_MOUSE_family	K.TIGGGDDSFNTFFSETGAGK.H	41	60	1
sp|P05213|TBA1B_MOUSE	K.VGINYQPPTVVPGGDLAK.V	353	370	2
sp|P63080|GBRB3_MOUSE	K.IPDLTDVNAIDR.W	439	450	25
sp|P68368|TBA4A_MOUSE	K.VGINYQPPTVVPGGDLAK.V	353	370	2
sp|P68373|TBA1C_MOUSE	K.VGINYQPPTVVPGGDLAK.V	353	370	2
sp|P05214|TBA3_MOUSE_family	K.VGINYQPPTVVPGGDLAK.V	353	370	2
sp|Q99MN9|PCCB_MOUSE	R.LVPELDTVVPLESSK.A	300	314	14
sp|P60710|ACTB_MOUSE	R.VAPEEHPVLLTEAPLNPK.A	96	113	2
sp|P53395|ODB2_MOUSE	K.LREELKPVALAR.G	290	301	10
sp|Q99MN9|PCCB_MOUSE	K.IM*DQAITVGAPVIGLNDSGGAR.I	146	167	3
sp|P10126|EF1A1_MOUSE_family	K.IGGIGTVPVGR.V	256	266	1
sp|P99024|TBB5_MOUSE	K.LAVNM*VPFPR.L	253	262	2
CONT_088|gi|1346343|sp|P04264|K2C1_HUMAN_family	R.FSSCGGGGGSFGAGGGFGSR.S	46	65	4
sp|Q7TMM9|TBB2A_MOUSE_family	K.LAVNM*VPFPR.L	253	262	2
sp|Q9D6F9|TBB4A_MOUSE_family	K.LAVNM*VPFPR.L	253	262	2
sp|Q9ERD7|TBB3_MOUSE_family	K.LAVNM*VPFPR.L	253	262	2
sp|Q91ZA3|PCCA_MOUSE	R.HIEIQVLGDK.H	265	274	2
CONT_005|Trypa5|PromTArt5	R.LSSPATLNSR.-	41	50	1
CONT_010|gi|136429|sp|P00761|TRYP_PIG	K.LSSPATLNSR.V	98	107	1
sp|Q99MN9|PCCB_MOUSE	K.LLYAFAEATVPK.I	417	428	9
sp|P63137|GBRB2_MOUSE	K.KVVFSTGSYPR.L	221	231	15
sp|P63137|GBRB2_MOUSE	R.STM*LAYDASSIQYR.K	429	442	5
sp|Q99MN9|PCCB_MOUSE	R.IQEGVESLAGYADIFLR.N	168	184	8
sp|P60710|ACTB_MOUSE	K.SYELPDGQVITIGNER.F	239	254	1
sp|P68033|ACTC_MOUSE	K.SYELPDGQVITIGNER.F	241	256	1
sp|Q8BFZ3|ACTBL_MOUSE	R.SYELPDGQVITIGNER.F	240	255	1
sp|P05213|TBA1B_MOUSE	R.AVFVDLEPTVIDEVR.T	65	79	1
sp|P50571|GBRB1_MOUSE	R.LHPDGTVLYGLR.I	143	154	31
sp|P63080|GBRB3_MOUSE	R.LHPDGTVLYGLR.I	143	154	31
sp|P63137|GBRB2_MOUSE	R.LHPDGTVLYGLR.I	142	153	31
sp|P68373|TBA1C_MOUSE	R.AVFVDLEPTVIDEVR.T	65	79	1
sp|P99024|TBB5_MOUSE	R.LHFFMPGFAPLTSR.G	263	276	1
sp|Q99MN9|PCCB_MOUSE	K.DTSYLFITGPEVVK.S	221	234	7
sp|Q7TMM9|TBB2A_MOUSE_family	R.LHFFMPGFAPLTSR.G	263	276	1
sp|Q9D6F9|TBB4A_MOUSE_family	R.LHFFMPGFAPLTSR.G	263	276	1
sp|P05214|TBA3_MOUSE_family	R.AVFVDLEPTVIDEVR.T	65	79	1
sp|P50571|GBRB1_MOUSE	R.ITTTAACM*M*DLR.R	155	166	17
sp|P63080|GBRB3_MOUSE	R.ITTTAACM*M*DLR.R	155	166	17
sp|P63080|GBRB3_MOUSE	R.NVVFATGAYPR.L	222	232	19
sp|P63137|GBRB2_MOUSE	R.ITTTAACM*M*DLR.R	154	165	17
sp|Q99MN9|PCCB_MOUSE	R.ISLLLDPGSFMESDMFVEHR.C	72	91	4
sp|P63080|GBRB3_MOUSE	R.IELPQFSIVEHR.L	206	217	12
sp|Q99MN9|PCCB_MOUSE	R.GFVDDIIQPSSTR.A	502	514	7
sp|P22723|GBRG2_MOUSE	K.APTIDIRPR.S	384	392	18
sp|P05213|TBA1B_MOUSE	R.SIQFVDWCPTGFK.V	340	352	1
sp|P68368|TBA4A_MOUSE	R.SIQFVDWCPTGFK.V	340	352	1
sp|Q91ZA3|PCCA_MOUSE	K.SFGLPSIGR.L	404	412	6
sp|P05213|TBA1B_MOUSE	K.EIIDLVLDR.I	113	121	1
sp|P68373|TBA1C_MOUSE	K.EIIDLVLDR.I	113	121	1
sp|Q99MN9|PCCB_MOUSE	R.TVGIVGNQPNVASGCLDINSSVK.G	353	375	2
sp|Q99MN9|PCCB_MOUSE	K.FANPFPAAVR.G	492	501	3
sp|P05214|TBA3_MOUSE_family	K.EIIDLVLDR.I	113	121	1
sp|Q91ZA3|PCCA_MOUSE	K.NFYFLEMNTR.L	340	349	1
sp|Q91ZA3|PCCA_MOUSE	R.LQVEHPVTECITGLDLVQEM*ILVAK.G	350	374	4
sp|Q91ZA3|PCCA_MOUSE	K.FLSDVYPDGFK.G	499	509	4
CONT_133|gi|1346349|sp|P48669|K2CF_HUMAN	K.YEELQITAGR.H	360	369	1
sp|P99024|TBB5_MOUSE	R.SGPFGQIFRPDNFVFGQSGAGNNWAK.G	78	103	1
sp|Q99MN9|PCCB_MOUSE	R.EFFNFLPLSSQDPAPIR.E	275	291	5
CONT_088|gi|1346343|sp|P04264|K2C1_HUMAN_family	K.YEELQITAGR.H	377	386	1
sp|Q7TMM9|TBB2A_MOUSE_family	R.SGPFGQIFRPDNFVFGQSGAGNNWAK.G	78	103	1
sp|Q9D6F9|TBB4A_MOUSE_family	R.SGPFGQIFRPDNFVFGQSGAGNNWAK.G	78	103	1
sp|P60710|ACTB_MOUSE	K.DLYANTVLSGGTTMYPGIADR.M	292	312	1
sp|Q99MN9|PCCB_MOUSE	R.ICCDLEVLASK.K	517	527	2
sp|P10126|EF1A1_MOUSE_family	R.LPLQDVYK.I	248	255	1
sp|Q64521|GPDM_MOUSE	R.LVQDYGLESEVAQHLAK.T	483	499	1
sp|Q91ZA3|PCCA_MOUSE	R.EAGGNM*SIQFLGTVYK.V	616	631	2
sp|P62812|GBRA1_MOUSE	R.AECPM*HLEDFPM*DAHACPLK.F	163	182	8
sp|P99024|TBB5_MOUSE	K.GHYTEGAELVDSVLDVVR.K	104	121	1
sp|Q91ZA3|PCCA_MOUSE	K.YSSAGTVEFLVDSQK.N	325	339	2
sp|Q7TMM9|TBB2A_MOUSE_family	K.GHYTEGAELVDSVLDVVR.K	104	121	1
sp|Q9D6F9|TBB4A_MOUSE_family	K.GHYTEGAELVDSVLDVVR.K	104	121	1
sp|Q9ERD7|TBB3_MOUSE_family	K.GHYTEGAELVDSVLDVVR.K	104	121	1
sp|P22723|GBRG2_MOUSE	K.IWIPDTFFR.N	144	152	18
sp|P22723|GBRG2_MOUSE	K.IWIPDTFFR.N	144	152	18
sp|P62812|GBRA1_MOUSE	R.AEVVYEWTREPAR.S	191	203	32
sp|Q91ZA3|PCCA_MOUSE	R.VDSGIQPGSDISIYYDPM*ISK.L	427	447	2
sp|Q91ZA3|PCCA_MOUSE	R.NQLLAIASSVFVASQLR.A	519	535	4
sp|Q9R0Y8|GBRG1_MOUSE	K.IWIPDTFFR.N	143	151	18
sp|P50571|GBRB1_MOUSE	R.VADQLWVPDTYFLNDK.K	112	127	11
sp|P63080|GBRB3_MOUSE	R.VADQLWVPDTYFLNDK.K	112	127	11
sp|P63080|GBRB3_MOUSE	R.VDAHGNILLAPM*DVHNEM*NEVAGSVGDTR.N	361	389	10
sp|P63137|GBRB2_MOUSE	R.VADQLWVPDTYFLNDK.K	111	126	11
sp|Q99MN9|PCCB_MOUSE	R.LVYVFSQDFTVFGGSLSGAHAQK.I	120	142	4
sp|P10126|EF1A1_MOUSE_family	K.SGDAAIVDM*VPGKPM*CVESFSDYPPLGR.F	396	423	1
sp|P22723|GBRG2_MOUSE	R.SATIQM*NNATHLQER.D	393	407	11
sp|P22723|GBRG2_MOUSE	R.SATIQM*NNATHLQER.D	385	399	11
sp|P99024|TBB5_MOUSE	R.FPGQLNADLR.K	242	251	1
sp|Q91ZA3|PCCA_MOUSE	K.M*ADEAVCVGPAPTSK.S	101	115	3
sp|Q91ZA3|PCCA_MOUSE	R.AQAVHPGYGFLSENKEFAK.R	132	150	3
sp|Q91ZA3|PCCA_MOUSE	R.FSSQEAASSFGDDRLLIEK.F	240	258	3
sp|Q91ZA3|PCCA_MOUSE	K.HGNALWLNER.E	275	284	1
sp|Q7TMM9|TBB2A_MOUSE_family	R.FPGQLNADLR.K	242	251	1
sp|Q9D6F9|TBB4A_MOUSE_family	R.FPGQLNADLR.K	242	251	1
sp|Q9ERD7|TBB3_MOUSE_family	R.FPGQLNADLR.K	242	251	1
sp|P04104|K2C1_MOUSE	R.FLEQQNQVLQTK.W	208	219	1
sp|Q6IFZ6|K2C1B_MOUSE	R.FLEQQNQVLQTK.W	187	198	1
sp|Q6NXH9|K2C73_MOUSE	R.FLEQQNQVLQTK.W	151	162	1
sp|Q91ZA3|PCCA_MOUSE	R.GVTHNIPLLR.E	473	482	3
CONT_088|gi|1346343|sp|P04264|K2C1_HUMAN_family	R.FLEQQNQVLQTK.W	200	211	1
CONT_072|gi|547754|sp|P35908|K22E_HUMAN_family	R.FLEQQNQVLQTK.W	204	215	1
sp|P26048|GBRA2_MOUSE	R.LNQYDLLGQSIGK.E	215	227	15
sp|P50571|GBRB1_MOUSE	R.LHPDGTVLYGLR.I	143	154	11
sp|P63080|GBRB3_MOUSE	R.LHPDGTVLYGLR.I	143	154	11
sp|P63137|GBRB2_MOUSE	R.LHPDGTVLYGLR.I	142	153	11
sp|Q64521|GPDM_MOUSE	R.TEQLTDSTEISLLPSDIDR.Y	609	627	1
sp|P63080|GBRB3_MOUSE	R.VALGITTVLTMTTINTHLR.E	276	294	2
sp|P63137|GBRB2_MOUSE	R.VALGITTVLTMTTINTHLR.E	275	293	2
sp|Q3ULD5|MCCB_MOUSE	R.LPCIYLVDSGGANLPR.Q	165	180	2
sp|Q5SWU9|ACACA_MOUSE	R.IGSFGPQEDLLFLR.A	1687	1700	5
CONT_121|gi|547749|sp|P13645|K1CJ_HUMAN_family	K.GSLGGGFSSGGFSGGSFSR.G	41	59	3
CONT_121|gi|547749|sp|P13645|K1CJ_HUMAN_family	R.ALEESNYELEGK.I	166	177	3
CONT_088|gi|1346343|sp|P04264|K2C1_HUMAN_family	K.QISNLQQSISDAEQR.G	418	432	1
CONT_005|Trypa5|PromTArt5	R.IITHPNFNGNTLDNDIM*LIRLSSPATLNSR.-	21	50	4
sp|P22723|GBRG2_MOUSE	R.SATIQM*NNATHLQER.D	393	407	9
sp|P22723|GBRG2_MOUSE	R.SATIQM*NNATHLQER.D	385	399	9
sp|P60710|ACTB_MOUSE	K.LCYVALDFEQEMATAASSSSLEK.S	216	238	1
sp|P62812|GBRA1_MOUSE	K.FKGPM*TVLR.L	103	111	8
sp|P62812|GBRA1_MOUSE	R.AECPM*HLEDFPM*DAHACPLK.F	163	182	10
sp|Q05920|PYC_MOUSE	K.IVGDLAQFMVQNGLSR.A	913	928	3
sp|Q3ULD5|MCCB_MOUSE	K.ALYGDTLVTGFAR.I	349	361	1
sp|Q99MN9|PCCB_MOUSE	K.NKFPGDSVVTGR.G	102	113	1
sp|P04104|K2C1_MOUSE	R.TNAENEFVTIK.K	286	296	2
sp|P26049|GBRA3_MOUSE	K.ILPLNNLLASK.I	135	145	7
sp|P62812|GBRA1_MOUSE	R.AEVVYEWTREPAR.S	191	203	20
sp|P99024|TBB5_MOUSE	K.TAVCDIPPR.G	351	359	6
sp|Q3UHL1|CAMKV_MOUSE	K.LENGLIKEPCGTPEYLAPEVVGR.Q	172	194	15
sp|Q99MR8|MCCA_MOUSE	K.ESVCQAALGLILK.E	502	514	2
CONT_088|gi|1346343|sp|P04264|K2C1_HUMAN_family	R.TNAENEFVTIK.K	278	288	2
sp|Q7TMM9|TBB2A_MOUSE_family	K.TAVCDIPPR.G	351	359	6
sp|Q9D6F9|TBB4A_MOUSE_family	K.TAVCDIPPR.G	351	359	6
CONT_005|Trypa5|PromTArt5	R.IITHPNFNGNTLDNDIM*LIR.L	21	40	1
CONT_068|gi|1082558|pir||S41161	R.GGSGGSHGGGSGFGGESGGSYGGGEEASGSGGGYGGGSGK.S	580	619	4
sp|B0F2B4|NLGN4_MOUSE	K.GNYGLLDQIQALR.W	229	241	12
sp|P05213|TBA1B_MOUSE	R.IHFPLATYAPVISAEK.A	265	280	2
sp|P22933|GBRD_MOUSE	R.LQLAQFTITSYR.F	209	220	14
sp|P53395|ODB2_MOUSE	K.SYLENPAFM*LLDLK.-	469	482	6
sp|P62812|GBRA1_MOUSE	R.LNQYDLLGQTVDSGIVQSSTGEYVVM*TTHFHLK.R	214	246	7
sp|P68368|TBA4A_MOUSE	R.IHFPLATYAPVISAEK.A	265	280	2
sp|P68373|TBA1C_MOUSE	R.IHFPLATYAPVISAEK.A	265	280	2
sp|Q69ZK9|NLGN2_MOUSE	K.GNYGLLDQIQALR.W	231	243	12
sp|Q8BYM5|NLGN3_MOUSE	K.GNYGLLDQIQALR.W	231	243	12
sp|P05214|TBA3_MOUSE_family	R.IHFPLATYAPVISAEK.A	265	280	2
sp|Q3UHL1|CAMKV_MOUSE	K.TEEFCEIFR.A	32	40	12
sp|Q3ULD5|MCCB_MOUSE	K.QGTIFLAGPPLVK.A	236	248	2
sp|Q8BHJ7|GBRA5_MOUSE	R.LPLNNLLASK.I	118	127	13
sp|Q91ZA3|PCCA_MOUSE	R.LAAEDVTFIGPDTHAIQAM*GDKIESK.L	152	177	2
sp|P22723-2|GBRG2_MOUSE|short isoform	K.KNPAPTIDIRPR.S	373	384	7
sp|P62812|GBRA1_MOUSE	R.GDPGLATIAK.S	381	390	18
sp|P63137|GBRB2_MOUSE	K.VVFSTGSYPR.L	222	231	11
sp|P99024|TBB5_MOUSE	R.AILVDLEPGTMDSVR.S	63	77	1
sp|Q05920|PYC_MOUSE	R.FIGPSPEVVR.K	138	147	2
sp|Q05920|PYC_MOUSE	K.DFTATFGPLDSLNTR.L	1022	1036	4
sp|Q9D6F4|GBRA4_MOUSE	R.ILDSLLDGYDNR.L	51	62	16
CONT_088|gi|1346343|sp|P04264|K2C1_HUMAN_family	R.GGGGGGYGSGGSSYGSGGGSYGSGGGGGGGR.G	519	549	4
sp|Q7TMM9|TBB2A_MOUSE_family	R.AILVDLEPGTMDSVR.S	63	77	1
sp|Q9ERD7|TBB3_MOUSE_family	R.AILVDLEPGTMDSVR.S	63	77	1
sp|P22723|GBRG2_MOUSE	K.VPEGDVTVILNNLLEGYDNK.L	60	79	14
sp|P22723|GBRG2_MOUSE	R.TSLGITTVLTM*TTLSTIAR.K	304	322	6
sp|P22723|GBRG2_MOUSE	K.VPEGDVTVILNNLLEGYDNK.L	60	79	14
sp|P22723|GBRG2_MOUSE	R.TSLGITTVLTM*TTLSTIAR.K	304	322	6
sp|P01837|IGKC_MOUSE	-.RADAAPTVSIFPPSSEQLTSGGASVVCFLNNFYPK.D	1	35	5
sp|P04104|K2C1_MOUSE	R.TNAENEFVTIKK.D	286	297	2
sp|P53395|ODB2_MOUSE	K.SEITPPPPQPK.D	223	233	6
sp|P53395|ODB2_MOUSE	R.TFPTPIAKPPVFTGK.D	236	250	2
sp|P99024|TBB5_MOUSE	K.NSSYFVEWIPNNVK.T	337	350	1
sp|Q05920|PYC_MOUSE	R.IEGRPGASLPPLNLK.E	974	988	1
sp|Q3UHL1|CAMKV_MOUSE	K.ILAGDYEFDSPYWDDISQAAK.D	240	260	12
sp|Q3UHL1|CAMKV_MOUSE	R.ATPATEESTVPATQSSALPAAK.A	445	466	10
sp|Q9R0Y8|GBRG1_MOUSE	R.TSLGITTVLTM*TTLSTIAR.K	303	321	6
CONT_088|gi|1346343|sp|P04264|K2C1_HUMAN_family	R.TNAENEFVTIKK.D	278	289	2
sp|Q7TMM9|TBB2A_MOUSE_family	K.NSSYFVEWIPNNVK.T	337	350	1
sp|Q9D6F9|TBB4A_MOUSE_family	K.NSSYFVEWIPNNVK.T	337	350	1
sp|Q9ERD7|TBB3_MOUSE_family	K.NSSYFVEWIPNNVK.V	337	350	1
sp|P60710|ACTB_MOUSE	R.VAPEEHPVLLTEAPLNPK.A	96	113	1
sp|P26049|GBRA3_MOUSE	R.LNQYDLLGHVVGTEIIR.S	240	256	13
sp|P50571|GBRB1_MOUSE	K.VQVDAHGNILLSTLEIR.N	359	375	1
sp|Q05920|PYC_MOUSE	R.GLAPVQAYLHIPDIIK.V	89	104	1
sp|Q91ZA3|PCCA_MOUSE	R.LAAEDVTFIGPDTHAIQAM*GDKIESK.L	152	177	2
sp|Q91ZA3|PCCA_MOUSE	R.MEDALDNYVIR.G	462	472	2
sp|P22723|GBRG2_MOUSE	R.EEIVYQWK.R	215	222	15
sp|P22723|GBRG2_MOUSE	R.EEIVYQWK.R	215	222	15
sp|P05213|TBA1B_MOUSE	K.AYHEQLSVAEITNACFEPANQM*VK.C	281	304	1
sp|P53395|ODB2_MOUSE	R.SVFEIAM*ELNR.L	366	376	3
sp|P60710|ACTB_MOUSE	K.IWHHTFYNELR.V	85	95	1
sp|P68033|ACTC_MOUSE	K.IWHHTFYNELR.V	87	97	1
sp|P68368|TBA4A_MOUSE	K.AYHEQLSVAEITNACFEPANQM*VK.C	281	304	1
sp|Q05920|PYC_MOUSE	K.GTPLDTEVPLER.V	819	830	3
sp|Q05920|PYC_MOUSE	R.AEAEAQAEELSFPR.S	929	942	3
sp|Q64521|GPDM_MOUSE	R.LAFLNVQAAEEALPR.I	558	572	1
sp|Q91ZA3|PCCA_MOUSE	K.LHDEDHTVVASNNGPAFTVEVDGSK.L	561	585	2
sp|Q99MN9|PCCB_MOUSE	K.HLLGDTNYAWPTAEIAVMGAK.G	448	468	1
sp|P05214|TBA3_MOUSE_family	K.AYHEQLSVAEITNACFEPANQM*VK.C	281	304	1
CONT_068|gi|1082558|pir||S41161	K.DIENQYETQITQIEHEVSSSGQEVQSSAK.E	340	368	2
CONT_068|gi|1082558|pir||S41161	K.EIETYHNLLEGGQEDFESSGAGK.I	450	472	2
sp|P50571|GBRB1_MOUSE	R.NETSGSEVLTGVSDPK.A	376	391	8
sp|Q05920|PYC_MOUSE	R.HGEEVTPEDVLSAAM*YPDVFAQFK.D	998	1021	4
sp|Q05920|PYC_MOUSE	R.QVFFELNGQLR.S	1075	1085	1
sp|Q91ZA3|PCCA_MOUSE	K.SYLNMDAIMEAIKK.T	116	129	1
sp|Q91ZA3|PCCA_MOUSE	R.QAMGEQAVALAK.A	310	321	2
sp|Q99MN9|PCCB_MOUSE	K.FPGDSVVTGR.G	104	113	1
sp|Q99MR8|MCCA_MOUSE	K.QEGIIFIGPPSSAIR.D	140	154	1
CONT_121|gi|547749|sp|P13645|K1CJ_HUMAN_family	K.IRLENEIQTYR.S	440	450	2
sp|P05214|TBA3_MOUSE_family	R.LIGQIVSSITASLR.F	230	243	1
sp|P22933|GBRD_MOUSE	R.LQPDGVILYSIR.I	146	157	9
sp|P53395|ODB2_MOUSE	R.ILKEDILSFLEK.Q	200	211	6
sp|P62812|GBRA1_MOUSE	K.KNNTYAPTATSYTPNLAR.G	363	380	6
sp|P68373|TBA1C_MOUSE	R.TIQFVDWCPTGFK.V	340	352	1
sp|Q05920|PYC_MOUSE	R.ADFAQACQDAGVR.F	125	137	2
sp|Q05920|PYC_MOUSE	K.IAEEFEVELER.G	1044	1054	2
sp|Q99MN9|PCCB_MOUSE	K.GHQDVEAAQAEYVEK.F	477	491	3
CONT_088|gi|1346343|sp|P04264|K2C1_HUMAN_family	R.THNLEPYFESFINNLR.R	224	239	1
sp|Q7TMM9|TBB2A_MOUSE_family	R.ALTVPELTQQMFDSK.N	283	297	1
sp|P05214|TBA3_MOUSE_family	R.TIQFVDWCPTGFK.V	340	352	1
CONT_005|Trypa5|PromTArt5	R.IITHPNFNGNTLDNDIM*LIR.L	21	40	2
CONT_068|gi|1082558|pir||S41161	K.TLLDIDNTR.M	225	233	2
sp|P22723-2|GBRG2_MOUSE|short isoform	K.NPAPTIDIRPR.S	374	384	12
sp|P53395|ODB2_MOUSE	K.QTGAILPPSPK.S	212	222	4
sp|P60710|ACTB_MOUSE	K.EITALAPSTMK.I	316	326	1
sp|P68033|ACTC_MOUSE	K.EITALAPSTMK.I	318	328	1
sp|Q64521|GPDM_MOUSE	K.NTPEFDILVIGGGATGCGCALDAVTR.G	66	91	1
sp|Q91ZA3|PCCA_MOUSE	K.TVAIHSDVDASSVHVK.M	85	100	1
sp|Q99MN9|PCCB_MOUSE	K.NIVVGFAR.M	341	348	4
CONT_088|gi|1346343|sp|P04264|K2C1_HUMAN_family	K.SLNNQFASFIDK.V	186	197	1
sp|P50571|GBRB1_MOUSE	R.LRPDFGGPPVDVGM*R.I	52	66	6
sp|P57780|ACTN4_MOUSE	R.VGWEQLLTTIAR.T	735	746	1
sp|P63080|GBRB3_MOUSE	R.VDAHGNILLAPM*DVHNEM*NEVAGSVGDTR.N	361	389	5
sp|Q05920|PYC_MOUSE	K.VVEIAPATHLDPQLR.S	274	288	1
sp|Q05920|PYC_MOUSE	R.ELIPNIPFQM*LLR.G	632	644	1
sp|Q64521|GPDM_MOUSE	K.RWPVVGVR.L	518	525	1
sp|Q7TPR4|ACTN1_MOUSE	R.VGWEQLLTTIAR.T	715	726	1
sp|Q91ZA3|PCCA_MOUSE	K.VNTIPGFDGVVKDADEAVR.I	185	203	1
sp|Q91ZA3|PCCA_MOUSE	K.AGDTVGEGDLLVELE.-	710	724	2
sp|Q9D2G2|ODO2_MOUSE	K.ASAFALQEQPVVNAVIDDATK.E	288	308	2
CONT_121|gi|547749|sp|P13645|K1CJ_HUMAN_family	R.NVSTGDVNVEM*NAAPGVDLTQLLNNM*R.S	296	322	1
CONT_121|gi|547749|sp|P13645|K1CJ_HUMAN_family	K.QSLEASLAETEGR.Y	387	399	1
CONT_088|gi|1346343|sp|P04264|K2C1_HUMAN_family	R.THNLEPYFESFINNLR.R	224	239	4
CONT_068|gi|1082558|pir||S41161	K.TLNDM*RQEYEQLIAK.N	322	336	2
CONT_133|gi|1346349|sp|P48669|K2CF_HUMAN	R.NLDLDSIIAEVK.A	327	338	3
sp|P01837|IGKC_MOUSE	R.ADAAPTVSIFPPSSEQLTSGGASVVCFLNNFYPK.D	2	35	7
sp|P99024|TBB5_MOUSE	R.ISEQFTAM*FR.R	381	390	2
sp|Q05920|PYC_MOUSE	K.QVGYENAGTVEFLVDK.H	301	316	1
sp|Q3ULD5|MCCB_MOUSE	R.IFGYPVGIIGNNGVLFSESAK.K	362	382	2
sp|Q3ULD5|MCCB_MOUSE	R.LWDDGIIDPVDTR.L	526	538	1
sp|Q91ZA3|PCCA_MOUSE	K.TVAIHSDVDASSVHVK.M	85	100	1
sp|Q99MN9|PCCB_MOUSE	R.AFDNDVDALCNLR.E	262	274	3
sp|Q99MR8|MCCA_MOUSE	R.SNVDFLLR.L	461	468	1
CONT_121|gi|547749|sp|P13645|K1CJ_HUMAN_family	K.TIDDLKNQILNLTTDNANILLQIDNAR.L	202	228	2
CONT_072|gi|547754|sp|P35908|K22E_HUMAN_family	R.NLDLDSIIAEVK.A	348	359	3
CONT_049|gi|88052|pir||A32568_family	R.NLDLDSIIAEVK.A	331	342	3
CONT_129|gi|1346344|sp|P02538|K2CA_HUMAN_family	R.NLDLDSIIAEVK.A	327	338	3
sp|Q7TMM9|TBB2A_MOUSE_family	R.ISEQFTAM*FR.R	381	390	2
sp|Q9D6F9|TBB4A_MOUSE_family	R.ISEQFTAM*FR.R	381	390	2
sp|Q9ERD7|TBB3_MOUSE_family	R.ISEQFTAM*FR.R	381	390	2
sp|P26048|GBRA2_MOUSE	R.TVFGVTTVLTMTTLSISAR.N	283	301	3
sp|P26049|GBRA3_MOUSE	R.TVFGVTTVLTMTTLSISAR.N	308	326	3
sp|P53395|ODB2_MOUSE	K.IPHFGYCDEIDLTQLVK.L	273	289	2
sp|P62812|GBRA1_MOUSE	R.TVFGVTTVLTMTTLSISAR.N	282	300	3
sp|P62812|GBRA1_MOUSE	K.KNNTYAPTATSYTPNLAR.G	363	380	7
sp|P63080|GBRB3_MOUSE	R.VALGITTVLTMTTINTHLR.E	276	294	2
sp|P63137|GBRB2_MOUSE	R.VALGITTVLTMTTINTHLR.E	275	293	2
sp|Q05920|PYC_MOUSE	K.HYFIEVNSR.L	320	328	2
sp|Q05920|PYC_MOUSE	R.LQVEHTVTEEITDVDLVHAQIHVSEGR.S	329	355	1
sp|Q8BHJ7|GBRA5_MOUSE	R.TVFGVTTVLTMTTLSISAR.N	290	308	3
sp|Q91ZA3|PCCA_MOUSE	K.RLAAEDVTFIGPDTHAIQAMGDKIESK.L	151	177	2
sp|Q91ZA3|PCCA_MOUSE	R.HKQEDIPISGWAVECR.V	380	395	1
sp|Q99MR8|MCCA_MOUSE	R.HAPLVEFEEEESDK.-	704	717	1
sp|Q9D2G2|ODO2_MOUSE	R.NVETM*NYADIER.T	335	346	2
CONT_121|gi|547749|sp|P13645|K1CJ_HUMAN_family	K.ELTTEIDNNIEQISSYK.S	346	362	2
CONT_072|gi|547754|sp|P35908|K22E_HUMAN_family	K.VDLLNQEIEFLK.V	309	320	1
sp|Q7TMM9|TBB2A_MOUSE_family	K.M*SATFIGNSTAIQELFK.R	363	379	1
sp|Q9D6F9|TBB4A_MOUSE_family	K.M*SATFIGNSTAIQELFK.R	363	379	1
CONT_068|gi|1082558|pir||S41161	K.NYSPYYNTIDDLKDQIVDLTVGNNK.T	200	224	1
sp|P01837|IGKC_MOUSE	R.QNGVLNSWTDQDSK.D	49	62	4
sp|P26048|GBRA2_MOUSE	K.IWTPDTFFHNGKK.S	121	133	13
sp|P26049|GBRA3_MOUSE	K.IWTPDTFFHNGKK.S	146	158	13
sp|P26049|GBRA3_MOUSE	K.SAAAPSASSTPTAIASPK.A	418	435	4
sp|P62812|GBRA1_MOUSE	K.IWTPDTFFHNGKK.S	120	132	13
sp|Q05920|PYC_MOUSE	R.AYSEALAAFGNGALFVEK.F	220	237	3
sp|Q05920|PYC_MOUSE	R.GANAVGYTNYPDNVVFK.F	645	661	2
sp|Q8BHJ7|GBRA5_MOUSE	K.IWTPDTFFHNGKK.S	128	140	13
sp|Q8VDN2|AT1A1_MOUSE	K.VDNSSLTGESEPQTR.S	213	227	3
sp|Q99MN9|PCCB_MOUSE	K.HLLGDTNYAWPTAEIAVMGAK.G	448	468	1
sp|Q99MR8|MCCA_MOUSE	K.YVGAGTVEFIMDSR.H	311	324	1
sp|Q6PIC6|AT1A3_MOUSE_family	K.VDNSSLTGESEPQTR.S	203	217	3
sp|P22723-2|GBRG2_MOUSE|short isoform	K.NPAPTIDIRPR.S	374	384	6
sp|P16627|HS71L_MOUSE	R.IINEPTAAAIAYGLDK.G	174	189	1
sp|P20029|BIP_MOUSE	R.IINEPTAAAIAYGLDK.R	199	214	1
sp|P50571|GBRB1_MOUSE	R.LRPDFGGPPVDVGM*R.I	52	66	5
sp|P53395|ODB2_MOUSE	K.IPHFGYCDEIDLTQLVK.L	273	289	1
sp|P63017|HSP7C_MOUSE	K.TVTNAVVTVPAYFNDSQR.Q	138	155	1
sp|P63017|HSP7C_MOUSE	R.IINEPTAAAIAYGLDK.K	172	187	1
sp|Q05920|PYC_MOUSE	K.VVEIAPATHLDPQLR.S	274	288	1
sp|Q3UHL1|CAMKV_MOUSE	K.HPNILQLVDVFVTR.K	79	92	8
sp|Q3ULD5|MCCB_MOUSE	K.RFEEEGNPYYSSAR.L	512	525	1
sp|Q91ZA3|PCCA_MOUSE	R.LSQYQEPIHLPGVR.V	413	426	3
sp|Q99MN9|PCCB_MOUSE	K.GHQDVEAAQAEYVEK.F	477	491	2
CONT_088|gi|1346343|sp|P04264|K2C1_HUMAN_family	K.SLNNQFASFIDKVR.F	186	199	2
sp|P05213|TBA1B_MOUSE	R.AVCMLSNTTAIAEAWAR.L	374	390	2
sp|P26049|GBRA3_MOUSE	R.LNQYDLLGHVVGTEIIR.S	240	256	3
sp|P50571|GBRB1_MOUSE	K.ATMYSYDSASIQYR.K	392	405	5
sp|P53395|ODB2_MOUSE	K.LSFM*PFFLK.A	305	313	4
sp|P62812|GBRA1_MOUSE	K.FGSYAYTR.A	183	190	1
sp|P68368|TBA4A_MOUSE	R.AVCMLSNTTAIAEAWAR.L	374	390	2
sp|P68373|TBA1C_MOUSE	R.AVCMLSNTTAIAEAWAR.L	374	390	2
sp|Q05920|PYC_MOUSE	R.TVAVYSEQDTGQMHR.Q	63	77	1
sp|Q05920|PYC_MOUSE	R.LFLQGPK.I	1037	1043	2
sp|Q3UHL1|CAMKV_MOUSE	R.ITAEEAISHEWISGNAASDK.N	275	294	9
sp|Q3ULD5|MCCB_MOUSE	R.ISVMGGEQAATVLATVAR.D	470	487	1
sp|Q8VDN2|AT1A1_MOUSE	K.GVGIISEGNETVEDIAAR.L	630	647	2
sp|Q91ZA3|PCCA_MOUSE	R.AQAVHPGYGFLSENKEFAK.R	132	150	1
sp|Q91ZA3|PCCA_MOUSE	K.VNTIPGFDGVVKDADEAVR.I	185	203	6
sp|Q9D2G2|ODO2_MOUSE	K.NDVITVQTPAFAESVTEGDVR.W	69	89	3
CONT_088|gi|1346343|sp|P04264|K2C1_HUMAN_family	R.THNLEPYFESFINNLRR.R	224	240	2
sp|P05214|TBA3_MOUSE_family	R.AVCMLSNTTAIAEAWAR.L	374	390	2
sp|Q6PIC6|AT1A3_MOUSE_family	K.GVGIISEGNETVEDIAAR.L	620	637	2
CONT_005|Trypa5|PromTArt5	R.IITHPNFNGNTLDNDIM*LIRLSSPATLNSR.-	21	50	1
CONT_068|gi|1082558|pir||S41161	R.QGVDADINGLR.Q	251	261	1
CONT_068|gi|1082558|pir||S41161	R.QVLDNLTM*EK.S	262	271	1
CONT_068|gi|1082558|pir||S41161	R.HGVQELEIELQSQLSKK.A	375	391	1
sp|P26048|GBRA2_MOUSE	R.LLDGYDNR.L	49	56	2
sp|P26049|GBRA3_MOUSE	R.LLDGYDNR.L	74	81	2
sp|P62812|GBRA1_MOUSE	R.LLDGYDNR.L	48	55	2
sp|P62812|GBRA1_MOUSE	R.AECPM*HLEDFPM*DAHACPLK.F	163	182	3
sp|P63137|GBRB2_MOUSE	K.NEMATSEAVMGLGDPR.S	413	428	1
sp|P68368|TBA4A_MOUSE	R.AVFVDLEPTVIDEIR.N	65	79	1
sp|Q05920|PYC_MOUSE	K.ALAVSDLNR.A	1062	1070	2
sp|Q3ULD5|MCCB_MOUSE	K.QFSSAEEAALKEPIIK.R	496	511	1
sp|Q64521|GPDM_MOUSE	R.VIFFLPWEK.M	340	348	1
sp|Q64521|GPDM_MOUSE	R.LVQDYGLESEVAQHLAK.T	483	499	1
sp|Q91ZA3|PCCA_MOUSE	K.VNTIPGFDGVVK.D	185	196	1
sp|Q91ZA3|PCCA_MOUSE	R.EIGYPVM*IK.A	207	215	1
sp|Q99MN9|PCCB_MOUSE	R.IQEGVESLAGYADIFLR.N	168	184	1
sp|Q99MR8|MCCA_MOUSE	R.VLGDLSSEDGCTYLK.S	581	595	1
sp|Q9D2G2|ODO2_MOUSE	K.ASAFALQEQPVVNAVIDDATK.E	288	308	2
CONT_121|gi|547749|sp|P13645|K1CJ_HUMAN_family	R.SQYEQLAEQNR.K	323	333	1
CONT_121|gi|547749|sp|P13645|K1CJ_HUMAN_family	R.NVQALEIELQSQLALK.Q	371	386	1
CONT_121|gi|547749|sp|P13645|K1CJ_HUMAN_family	R.AETECQNTEYQQLLDIK.I	423	439	2
CONT_088|gi|1346343|sp|P04264|K2C1_HUMAN_family	K.IEISELNR.V	396	403	1
CONT_088|gi|1346343|sp|P04264|K2C1_HUMAN_family	K.NKLNDLEDALQQAKEDLAR.L	442	460	2
CONT_072|gi|547754|sp|P35908|K22E_HUMAN_family	K.IEISELNR.V	400	407	1
CONT_005|Trypa5|PromTArt5	-.LGEHNIDVLEGNEQFINAAR.I	1	20	1
CONT_074|gi|1070608|pir||KRHU9	R.LASYLDKVR.A	91	99	1
sp|P08730|K1C13_MOUSE	R.LASYLDKVR.A	107	115	1
sp|P16627|HS71L_MOUSE	R.TTPSYVAFTDTER.L	39	51	1
sp|P17879|HS71B_MOUSE	R.TTPSYVAFTDTER.L	37	49	1
sp|P26049|GBRA3_MOUSE	K.NTTFNIVGTTYPINLAK.D	392	408	6
sp|P53395|ODB2_MOUSE	R.ILKEDILSFLEK.Q	200	211	2
sp|P53395|ODB2_MOUSE	K.DRTFPTPIAKPPVFTGK.D	234	250	2
sp|P53395|ODB2_MOUSE	K.LREELKPVALAR.G	290	301	2
sp|P63017|HSP7C_MOUSE	R.TTPSYVAFTDTER.L	37	49	1
sp|P63080|GBRB3_MOUSE	K.SEINRVDAHGNILLAPM*DVHNEM*NEVAGSVGDTR.N	356	389	5
sp|Q05920|PYC_MOUSE	R.TVAVYSEQDTGQMHR.Q	63	77	1
sp|Q05920|PYC_MOUSE	R.GLYAAFDCTATMK.S	843	855	2
sp|Q3UHL1|CAMKV_MOUSE	K.LENLVYYNR.L	148	156	5
sp|Q3ULD5|MCCB_MOUSE	R.VSGVECMIVANDATVK.G	126	141	1
sp|Q69ZK9|NLGN2_MOUSE	K.TLLALFTDHQWVAPAVATAK.L	450	469	5
sp|Q99MN9|PCCB_MOUSE	R.LVYVFSQDFTVFGGSLSGAHAQK.I	120	142	1
sp|Q99MR8|MCCA_MOUSE	R.HVEVQVFGDHHGNAVYLFER.D	251	270	1
sp|Q9D6F4|GBRA4_MOUSE	K.AHLASSPNPFSR.A	426	437	1
CONT_121|gi|547749|sp|P13645|K1CJ_HUMAN_family	R.LASYLDKVR.A	157	165	1
CONT_156|gi|1363944|pir||JC4313_family	R.LASYLDKVR.A	128	136	1
CONT_082|gi|125080|sp|P02533|K1CN_HUMAN_family	R.LASYLDKVR.A	126	134	1
CONT_094|gi|547751|sp|Q04695|K1CQ_HUMAN_family	R.LASYLDKVR.A	95	103	1
CONT_088|gi|1346343|sp|P04264|K2C1_HUMAN_family	K.SLNNQFASFIDKVR.F	186	199	1
CONT_019|CAS1_BOVIN	R.FFVAPFPEVFGK.E	38	49	1
CONT_050|gi|280816|pir||A37343	R.ALEEANADLEVK.I	124	135	1
CONT_068|gi|1082558|pir||S41161	R.IKFEM*EQNLR.Q	241	250	1
sp|A6H8H5|KCNB2_MOUSE	R.TLDRLPR.T	52	58	3
sp|P04104|K2C1_MOUSE	R.TNAENEFVTIKK.D	286	297	1
sp|P05213|TBA1B_MOUSE	R.NLDIERPTYTNLNR.L	216	229	1
sp|P22933|GBRD_MOUSE	R.VPGNLM*GSYR.S	383	392	1
sp|P26048|GBRA2_MOUSE	K.FKGPM*NILR.L	104	112	5
sp|P26048|GBRA2_MOUSE	K.IWTPDTFFHNGK.K	121	132	2
sp|P26049|GBRA3_MOUSE	K.IWTPDTFFHNGK.K	146	157	2
sp|P62812|GBRA1_MOUSE	K.IWTPDTFFHNGK.K	120	131	2
sp|P68368|TBA4A_MOUSE	R.NLDIERPTYTNLNR.L	216	229	1
sp|P68373|TBA1C_MOUSE	R.NLDIERPTYTNLNR.L	216	229	1
sp|P99024|TBB5_MOUSE	R.EIVHIQAGQCGNQIGAK.F	3	19	1
sp|P99024|TBB5_MOUSE	K.EVDEQM*LNVQNK.N	325	336	1
sp|Q05920|PYC_MOUSE	K.ENGVDAVHPGYGFLSER.A	108	124	2
sp|Q05920|PYC_MOUSE	R.VVHSYEELEENYTR.A	206	219	2
sp|Q05920|PYC_MOUSE	R.LDNASAFQGAVISPHYDSLLVK.V	407	428	2
sp|Q3UHL1|CAMKV_MOUSE	K.EPCGTPEYLAPEVVGR.Q	179	194	4
sp|Q8BHJ7|GBRA5_MOUSE	K.IWTPDTFFHNGK.K	128	139	2
sp|Q8BHJ7|GBRA5_MOUSE	K.EQPPAGTANAPTVSIK.A	392	407	3
sp|Q91ZA3|PCCA_MOUSE	K.SYLNMDAIMEAIKK.T	116	129	1
sp|Q91ZA3|PCCA_MOUSE	R.AQAVHPGYGFLSENKEFAK.R	132	150	1
sp|Q91ZA3|PCCA_MOUSE	R.HKQEDIPISGWAVECR.V	380	395	2
sp|Q99MN9|PCCB_MOUSE	K.IM*DQAITVGAPVIGLNDSGGAR.I	146	167	1
sp|Q99MR8|MCCA_MOUSE	R.YCLHQYNIVGLR.S	449	460	1
sp|Q99MR8|MCCA_MOUSE	K.DLLPSHSTIAK.E	491	501	1
sp|Q9D2G2|ODO2_MOUSE	R.GLVVPVIR.N	327	334	1
sp|Q9D6F4|GBRA4_MOUSE	R.LRPGFGGPVTEVK.T	63	75	4
sp|Q9D6F4|GBRA4_MOUSE	R.LVDFPM*DGHACPLK.F	176	189	3
CONT_121|gi|547749|sp|P13645|K1CJ_HUMAN_family	R.VLDELTLTK.A	258	266	1
CONT_121|gi|547749|sp|P13645|K1CJ_HUMAN_family	R.NVQALEIELQSQLALK.Q	371	386	1
CONT_156|gi|1363944|pir||JC4313_family	R.ALEEANADLEVK.I	137	148	1
CONT_082|gi|125080|sp|P02533|K1CN_HUMAN_family	R.ALEEANADLEVK.I	135	146	1
CONT_082|gi|125080|sp|P02533|K1CN_HUMAN_family	R.GQVGGDVNVEM*DAAPGVDLSR.I	262	282	1
CONT_088|gi|1346343|sp|P04264|K2C1_HUMAN_family	R.TNAENEFVTIKK.D	278	289	1
CONT_088|gi|1346343|sp|P04264|K2C1_HUMAN_family	R.GGGGGGYGSGGSSYGSGGGSYGSGGGGGGGR.G	519	549	2
sp|Q7TMM9|TBB2A_MOUSE_family	R.EIVHIQAGQCGNQIGAK.F	3	19	1
sp|Q7TMM9|TBB2A_MOUSE_family	K.EVDEQM*LNVQNK.N	325	336	1
sp|Q9D6F9|TBB4A_MOUSE_family	R.EIVHLQAGQCGNQIGAK.F	3	19	1
sp|Q9D6F9|TBB4A_MOUSE_family	K.EVDEQM*LNVQNK.N	325	336	1
sp|Q9ERD7|TBB3_MOUSE_family	R.EIVHIQAGQCGNQIGAK.F	3	19	1
sp|P05214|TBA3_MOUSE_family	R.NLDIERPTYTNLNR.L	216	229	1
CONT_068|gi|1082558|pir||S41161	K.VQALEEANNDLENK.I	171	184	1
CONT_133|gi|1346349|sp|P48669|K2CF_HUMAN	K.FASFIDKVR.F	174	182	1
CONT_142|gi|88053|pir||A29666	K.FASFIDKVR.F	209	217	1
sp|E9Q4Z2|ACACB_MOUSE	R.DFTVASPAEFVTR.F	231	243	2
sp|E9Q4Z2|ACACB_MOUSE	K.EASFEYLQNEGER.L	1545	1557	2
sp|P01837|IGKC_MOUSE	K.DSTYSM*SSTLTLTKDEYER.H	63	81	2
sp|P04104|K2C1_MOUSE	K.FASFIDKVR.F	199	207	1
sp|P05213|TBA1B_MOUSE	R.QLFHPEQLITGK.E	85	96	1
sp|P11679|K2C8_MOUSE	K.SLNNKFASFIDKVR.F	103	116	1
sp|P11679|K2C8_MOUSE	K.FASFIDKVR.F	108	116	1
sp|P22933|GBRD_MOUSE	R.FVDKLWLPDTFIVNAK.S	115	130	4
sp|P22933|GBRD_MOUSE	R.ITSTVACDM*DLAK.Y	158	170	2
sp|P22933|GBRD_MOUSE	R.LKPIDADTIDIYAR.A	416	429	1
sp|P26048|GBRA2_MOUSE	R.IQDDGTLLYTM*R.L	148	159	3
sp|P53395|ODB2_MOUSE	R.TFPTPIAKPPVFTGK.D	236	250	2
sp|P56564|EAA1_MOUSE	K.IVQVTAADAFLDLIR.N	161	175	1
sp|P62812|GBRA1_MOUSE	R.LNQYDLLGQTVDSGIVQSSTGEYVVM*TTHFHLK.R	214	246	2
sp|P68368|TBA4A_MOUSE	R.QLFHPEQLITGK.E	85	96	1
sp|P68373|TBA1C_MOUSE	R.QLFHPEQLITGK.E	85	96	1
sp|P99024|TBB5_MOUSE	R.FPGQLNADLRK.L	242	252	1
sp|Q3TTY5|K22E_MOUSE	K.FASFIDKVR.F	210	218	1
sp|Q3TTY5|K22E_MOUSE	R.LLRDYQELM*NTK.L	480	491	2
sp|Q3UHL1|CAMKV_MOUSE	K.AAATPEPAVAQPDSTALEGATGQAPPSSK.G	467	495	5
sp|Q3ULD5|MCCB_MOUSE	R.LGTQPDSASSTYQENYEQMK.A	31	50	1
sp|Q5SWU9|ACACA_MOUSE	R.DFTVASPAEFVTR.F	98	110	2
sp|Q5SWU9|ACACA_MOUSE	K.EASFEYLQNEGER.L	1435	1447	2
sp|Q5SWU9|ACACA_MOUSE	R.LGGIPVGVVAVETR.T	1977	1990	2
sp|Q5SWU9|ACACA_MOUSE	R.TVELSIPADPANLDSEAK.I	1991	2008	1
sp|Q5SWU9|ACACA_MOUSE	R.SLVQANPEVAMDSIVHMTQHISPTQR.A	2305	2330	1
sp|Q64521|GPDM_MOUSE	R.RGDVLAAWSGIRPLVTDPK.S	391	409	1
sp|Q6IFZ6|K2C1B_MOUSE	K.FASFIDKVR.F	178	186	1
sp|Q6NXH9|K2C73_MOUSE	K.FASFIDKVR.F	142	150	1
sp|Q8BHJ7|GBRA5_MOUSE	R.LEDDGTLLYTMR.L	155	166	1
sp|Q8VDN2|AT1A1_MOUSE	K.VIM*VTGDHPITAK.A	613	625	2
sp|Q91ZA3|PCCA_MOUSE	R.IAWDDEETR.D	227	235	1
sp|Q91ZA3|PCCA_MOUSE	R.HIEIQVLGDKHGNALWLNER.E	265	284	1
sp|Q922U2|K2C5_MOUSE	K.FASFIDKVR.F	173	181	1
sp|Q99MN9|PCCB_MOUSE	R.EFFNFLPLSSQDPAPIRECHDPSDR.L	275	299	1
sp|Q99MN9|PCCB_MOUSE	R.TVGIVGNQPNVASGCLDINSSVK.G	353	375	1
sp|Q99MR8|MCCA_MOUSE	R.SEREFQEQLESAR.R	216	228	1
sp|Q99MR8|MCCA_MOUSE	R.LQVEHPVTEMITGTDLVEWQLR.I	336	357	1
sp|Q99MR8|MCCA_MOUSE	K.YLSPVSAEGAQGGTIAPMTGTIEK.V	632	655	1
sp|Q9D2G2|ODO2_MOUSE	K.LGFM*SAFVK.A	279	287	1
sp|Q9D2G2|ODO2_MOUSE	R.EAVTFLR.K	432	438	2
sp|Q9D6F4|GBRA4_MOUSE	K.ISKPPPEVPAAPVLK.E	355	369	2
CONT_088|gi|1346343|sp|P04264|K2C1_HUMAN_family	R.LLRDYQELM*NTK.L	461	472	2
CONT_072|gi|547754|sp|P35908|K22E_HUMAN_family	K.SISISVAGGGGGFGAAGGFGGR.G	71	92	1
CONT_072|gi|547754|sp|P35908|K22E_HUMAN_family	K.FASFIDKVR.F	195	203	1
CONT_049|gi|88052|pir||A32568_family	K.FASFIDKVR.F	178	186	1
CONT_129|gi|1346344|sp|P02538|K2CA_HUMAN_family	K.FASFIDKVR.F	174	182	1
CONT_073|gi|87303|pir||JS0487_family	K.FASFIDKVR.F	102	110	1
sp|P50446|K2C6A_MOUSE_family	K.FASFIDKVR.F	163	171	1
sp|Q7TMM9|TBB2A_MOUSE_family	R.FPGQLNADLRK.L	242	252	1
sp|Q7TMM9|TBB2A_MOUSE_family	K.M*SATFIGNSTAIQELFKR.I	363	380	1
sp|Q9D6F9|TBB4A_MOUSE_family	R.FPGQLNADLRK.L	242	252	1
sp|Q9D6F9|TBB4A_MOUSE_family	K.M*SATFIGNSTAIQELFKR.I	363	380	1
sp|Q9ERD7|TBB3_MOUSE_family	R.FPGQLNADLRK.L	242	252	1
sp|P05214|TBA3_MOUSE_family	R.QLFHPEQLITGK.E	85	96	1
sp|Q6PIC6|AT1A3_MOUSE_family	K.VIM*VTGDHPITAK.A	603	615	2
CONT_068|gi|1082558|pir||S41161	K.FEMEQNLR.Q	243	250	2
CONT_068|gi|1082558|pir||S41161	K.TLNDM*RQEYEQLIAK.N	322	336	1
CONT_133|gi|1346349|sp|P48669|K2CF_HUMAN	R.GSGGLGGACGGAGFGSR.S	43	59	2
CONT_133|gi|1346349|sp|P48669|K2CF_HUMAN	R.TAAENEFVTLKK.D	261	272	1
CONT_142|gi|88053|pir||A29666	R.TAAENEFVTLKK.D	298	309	1
sp|P22723|GBRG2_MOUSE	R.LTIDAECQLQLHNFPM*DEHSCPLEFSSYGYPR.E	183	214	3
sp|P22723|GBRG2_MOUSE	K.TTSGDYVVM*SVYFDLSR.R	253	269	2
sp|P22723|GBRG2_MOUSE	R.DEEYGYECLDGK.D	408	419	2
sp|P22723|GBRG2_MOUSE	R.LTIDAECQLQLHNFPM*DEHSCPLEFSSYGYPR.E	183	214	3
sp|P22723|GBRG2_MOUSE	K.TTSGDYVVM*SVYFDLSR.R	253	269	2
sp|P22723|GBRG2_MOUSE	R.DEEYGYECLDGK.D	400	411	2
sp|B0F2B4|NLGN4_MOUSE	R.RPPPPRPPQAPPSAAAADR.N	795	813	3
sp|P16305|GBRA6_MOUSE	K.FGSYAYPK.T	174	181	3
sp|P26048|GBRA2_MOUSE	K.IWTPDTFFHNGK.K	121	132	2
sp|P26049|GBRA3_MOUSE	K.IWTPDTFFHNGK.K	146	157	2
sp|P50571|GBRB1_MOUSE	K.KVEFTTGAYPR.L	222	232	4
sp|P62812|GBRA1_MOUSE	K.IWTPDTFFHNGK.K	120	131	2
sp|P63137|GBRB2_MOUSE	R.STM*LAYDASSIQYRK.A	429	443	3
sp|P99024|TBB5_MOUSE	R.EIVHIQAGQCGNQIGAK.F	3	19	1
sp|Q05920|PYC_MOUSE	R.VFDYSEYWEGAR.G	831	842	2
sp|Q3UHL1|CAMKV_MOUSE	R.EVFDWILDQGYYSER.D	106	120	5
sp|Q3UHL1|CAMKV_MOUSE	R.NLKLENLVYYNR.L	145	156	4
sp|Q5SWU9|ACACA_MOUSE	K.VQQAELHTGSLPQIQSTALR.G	825	844	1
sp|Q64521|GPDM_MOUSE	K.TALVERDDFSSGTSSR.S	95	110	1
sp|Q69ZK9|NLGN2_MOUSE	R.ELVDQDVQPAR.Y	336	346	2
sp|Q8BHJ7|GBRA5_MOUSE	K.IWTPDTFFHNGK.K	128	139	2
sp|Q8VDN2|AT1A1_MOUSE	K.NM*VPQQALVIR.N	163	173	2
sp|Q8VDN2|AT1A1_MOUSE	R.SPDFTNENPLETR.N	228	240	2
sp|Q91ZA3|PCCA_MOUSE	R.AQAVHPGYGFLSENK.E	132	146	1
sp|Q99K10|NLGN1_MOUSE	K.ELVDQDVQPAR.Y	361	371	2
sp|Q99MN9|PCCB_MOUSE	R.KAYGGAYDVMSSK.H	435	447	1
sp|Q99MR8|MCCA_MOUSE	K.LHTQDQFSPFSFSSGR.R	524	539	1
sp|Q99MR8|MCCA_MOUSE	K.VFFSEGAQANR.H	693	703	1
sp|Q9D6F4|GBRA4_MOUSE	K.FGSYAYPK.S	190	197	3
sp|Q9D6F4|GBRA4_MOUSE	K.KISKPPPEVPAAPVLK.E	354	369	2
CONT_088|gi|1346343|sp|P04264|K2C1_HUMAN_family	R.FLEQQNQVLQTKWELLQQVDTSTR.T	200	223	1
CONT_088|gi|1346343|sp|P04264|K2C1_HUMAN_family	K.NKLNDLEDALQQAK.E	442	455	1
CONT_129|gi|1346344|sp|P02538|K2CA_HUMAN_family	R.GSGGLGGACGGAGFGSR.S	43	59	2
CONT_129|gi|1346344|sp|P02538|K2CA_HUMAN_family	R.TAAENEFVTLKK.D	261	272	1
sp|P50446|K2C6A_MOUSE_family	R.TAAENEFVTLKK.D	250	261	1
sp|Q7TMM9|TBB2A_MOUSE_family	R.EIVHIQAGQCGNQIGAK.F	3	19	1
sp|Q7TMM9|TBB2A_MOUSE_family	R.INVYYNEAAGNK.Y	47	58	1
sp|Q9D6F9|TBB4A_MOUSE_family	R.EIVHLQAGQCGNQIGAK.F	3	19	1
sp|Q9ERD7|TBB3_MOUSE_family	R.EIVHIQAGQCGNQIGAK.F	3	19	1
sp|Q6PIC6|AT1A3_MOUSE_family	K.NM*VPQQALVIR.E	153	163	2
CONT_010|gi|136429|sp|P00761|TRYP_PIG	K.IITHPNFNGNTLDNDIMLIKLSSPATLNSR.V	78	107	1
CONT_050|gi|280816|pir||A37343	R.QSVEADINGLR.R	202	212	1
CONT_068|gi|1082558|pir||S41161	R.GGGGSFGYSYGGGSGGGFSASSLGGGFGGGSR.G	64	95	1
CONT_068|gi|1082558|pir||S41161	R.IKFEM*EQNLR.Q	241	250	1
sp|P01837|IGKC_MOUSE	K.DSTYSMSSTLTLTK.D	63	76	2
sp|P05213|TBA1B_MOUSE	R.QLFHPEQLITGKEDAANNYAR.G	85	105	1
sp|P08730|K1C13_MOUSE	R.QSVEADINGLR.R	194	204	1
sp|P16305|GBRA6_MOUSE	K.STPVSPPLLLPATGGTSK.I	399	416	1
sp|P22933|GBRD_MOUSE	R.FVDKLWLPDTFIVNAK.S	115	130	1
sp|P22933|GBRD_MOUSE	K.LWLPDTFIVNAK.S	119	130	1
sp|P26048|GBRA2_MOUSE	K.IWTPDTFFHNGKK.S	121	133	4
sp|P26048|GBRA2_MOUSE	R.LTVQAECPMHLEDFPM*DAHSCPLK.F	160	183	3
sp|P26048|GBRA2_MOUSE	R.LTVQAECPMHLEDFPM*DAHSCPLK.F	160	183	1
sp|P26049|GBRA3_MOUSE	K.IWTPDTFFHNGKK.S	146	158	4
sp|P50571|GBRB1_MOUSE	K.VKIPDLTDVNSIDKWSR.M	438	454	3
sp|P60710|ACTB_MOUSE	K.LCYVALDFEQEMATAASSSSLEK.S	216	238	1
sp|P61264|STX1B_MOUSE	R.TTTNEELEDMLESGK.L	158	172	1
sp|P62812|GBRA1_MOUSE	K.IWTPDTFFHNGKK.S	120	132	4
sp|P68368|TBA4A_MOUSE	R.QLFHPEQLITGKEDAANNYAR.G	85	105	1
sp|P68373|TBA1C_MOUSE	R.QLFHPEQLITGKEDAANNYAR.G	85	105	1
sp|Q03265|ATPA_MOUSE	R.TGAIVDVPVGEELLGR.V	134	149	1
sp|Q05920|PYC_MOUSE	K.IAPYVAHNFNK.L	590	600	1
sp|Q3TTY5|K22E_MOUSE	R.GFSSGSAVVSGGSR.R	23	36	1
sp|Q3TTY5|K22E_MOUSE	R.LLRDYQELM*NTK.L	480	491	2
sp|Q3UHL1|CAMKV_MOUSE	K.IVISDFHLAK.L	162	171	4
sp|Q3UHL1|CAMKV_MOUSE	R.SATPATDGSATPATDGSVTPATDGSITPATDGSVTPATDR.S	396	435	4
sp|Q3ULD5|MCCB_MOUSE	K.AATGEEVSAEDLGGADLHCR.K	249	268	1
sp|Q3ULD5|MCCB_MOUSE	K.SGVTDHYALDDHHALHLTR.K	270	288	1
sp|Q5SWU9|ACACA_MOUSE	R.QVQAEVPGSPIFVMR.L	335	349	1
sp|Q5SWU9|ACACA_MOUSE	R.VSALNSVHCEHVEDEGESR.Y	1760	1778	1
sp|Q64521|GPDM_MOUSE	K.CVINASGPFTDSVR.K	285	298	1
sp|Q8BHJ7|GBRA5_MOUSE	R.ILDGLLDGYDNR.L	52	63	4
sp|Q8BHJ7|GBRA5_MOUSE	K.IWTPDTFFHNGKK.S	128	140	4
sp|Q8BHJ7|GBRA5_MOUSE	R.LTISAECPMQLEDFPMDAHACPLK.F	167	190	2
sp|Q8VDN2|AT1A1_MOUSE	K.VIM*VTGDHPITAK.A	613	625	1
sp|Q91V14|S12A5_MOUSE	R.DGVSHLIQSGGLGGLQHNTVLVGWPR.N	775	800	1
sp|Q91ZA3|PCCA_MOUSE	K.TVAIHSDVDASSVHVK.M	85	100	1
sp|Q91ZA3|PCCA_MOUSE	K.SYLNMDAIMEAIK.K	116	128	2
sp|Q91ZA3|PCCA_MOUSE	R.FSSQEAASSFGDDRLLIEK.F	240	258	1
sp|Q91ZA3|PCCA_MOUSE	K.LHDEDHTVVASNNGPAFTVEVDGSK.L	561	585	1
sp|Q99MN9|PCCB_MOUSE	R.CADFGMAADKNKFPGDSVVTGR.G	92	113	1
sp|Q99MN9|PCCB_MOUSE	R.ICCDLEVLASKK.V	517	528	1
sp|Q99MR8|MCCA_MOUSE	K.LHTQDQFSPFSFSSGR.R	524	539	1
sp|Q9D328|TM35A_MOUSE	K.ALPESAEEQPSLYEK.A	144	158	2
sp|Q9D6F4|GBRA4_MOUSE	R.LKYDGPIEILR.L	108	118	2
sp|Q9D6F4|GBRA4_MOUSE	K.YDGPIEILR.L	110	118	3
sp|Q9D6F4|GBRA4_MOUSE	R.LTISAECPM*R.L	166	175	2
sp|Q9D6F4|GBRA4_MOUSE	K.HTETSLQNTHANLNMR.K	372	387	1
CONT_121|gi|547749|sp|P13645|K1CJ_HUMAN_family	R.QSVEADINGLR.R	246	256	1
CONT_121|gi|547749|sp|P13645|K1CJ_HUMAN_family	K.DAEAWFNEK.S	335	343	1
CONT_121|gi|547749|sp|P13645|K1CJ_HUMAN_family	K.IRLENEIQTYR.S	440	450	2
CONT_156|gi|1363944|pir||JC4313_family	R.APSTYGGGLSVSSR.F	42	55	1
CONT_156|gi|1363944|pir||JC4313_family	K.IIAATIENAQPILQIDNAR.L	178	196	1
CONT_088|gi|1346343|sp|P04264|K2C1_HUMAN_family	R.LLRDYQELM*NTK.L	461	472	2
CONT_088|gi|1346343|sp|P04264|K2C1_HUMAN_family	R.M*SGECAPNVSVSVSTSHTTISGGGSR.G	493	518	1
CONT_072|gi|547754|sp|P35908|K22E_HUMAN_family	R.GFSSGSAVVSGGSR.R	21	34	1
CONT_072|gi|547754|sp|P35908|K22E_HUMAN_family	R.YLDGLTAER.T	245	253	1
CONT_072|gi|547754|sp|P35908|K22E_HUMAN_family	R.TAAENDFVTLKK.D	282	293	2
CONT_072|gi|547754|sp|P35908|K22E_HUMAN_family	K.DVDNAYM*IK.V	294	302	1
CONT_129|gi|1346344|sp|P02538|K2CA_HUMAN_family	K.YEELQVTAGR.H	360	369	2
sp|P50446|K2C6A_MOUSE_family	K.YEELQVTAGR.H	349	358	2
sp|P05214|TBA3_MOUSE_family	R.QLFHPEQLITGKEDAANNYAR.G	85	105	1
sp|Q6PIC6|AT1A3_MOUSE_family	K.VIM*VTGDHPITAK.A	603	615	1
sp|Q6PIC6|AT1A3_MOUSE_family	R.LNIPVSQVNPR.D	638	648	2
CONT_010|gi|136429|sp|P00761|TRYP_PIG	K.VCNYVNWIQQTIAAN.-	217	231	1
CONT_022|CASK_BOVIN	K.YIPIQYVLSR.Y	46	55	2
CONT_050|gi|280816|pir||A37343	R.QSVEADINGLRR.V	202	213	1
CONT_050|gi|280816|pir||A37343	K.TRLEQEIATYR.S	396	406	1
CONT_068|gi|1082558|pir||S41161	R.LASYLDKVQALEEANNDLENK.I	164	184	1
CONT_068|gi|1082558|pir||S41161	K.EIETYHNLLEGGQEDFESSGAGK.I	450	472	1
CONT_102|gi|88044|pir||S01068	K.LALDIEIATYR.K	318	328	1
CONT_133|gi|1346349|sp|P48669|K2CF_HUMAN	R.ISIGGGSCAISGGYGSR.A	70	86	1
sp|P22723|GBRG2_MOUSE	K.TWVLTPK.V	53	59	1
sp|P22723|GBRG2_MOUSE	R.TSLGITTVLTM*TTLSTIAR.K	304	322	1
sp|P22723|GBRG2_MOUSE	R.SATIQM*NNATHLQERDEEYGYECLDGK.D	393	419	1
sp|P22723|GBRG2_MOUSE	R.SATIQM*NNATHLQERDEEYGYECLDGK.D	393	419	1
sp|P22723|GBRG2_MOUSE	K.DCASFFCCFEDCR.T	420	432	2
sp|P22723|GBRG2_MOUSE	K.TWVLTPK.V	53	59	1
sp|P22723|GBRG2_MOUSE	R.TSLGITTVLTM*TTLSTIAR.K	304	322	1
sp|P22723|GBRG2_MOUSE	R.SATIQM*NNATHLQERDEEYGYECLDGK.D	385	411	1
sp|P22723|GBRG2_MOUSE	R.SATIQM*NNATHLQERDEEYGYECLDGK.D	385	411	1
sp|P22723|GBRG2_MOUSE	K.DCASFFCCFEDCR.T	412	424	2
sp|B0F2B4|NLGN4_MOUSE	R.LGVLGFLSTGDQAAK.G	214	228	2
sp|E9Q4Z2|ACACB_MOUSE	R.ITSENPDEGFKPSSGTVQELNFR.S	643	665	1
sp|P05213|TBA1B_MOUSE	R.QLFHPEQLITGKEDAANNYAR.G	85	105	1
sp|P08730|K1C13_MOUSE	R.QSVEADINGLRR.V	194	205	1
sp|P08730|K1C13_MOUSE	K.TRLEQEIATYR.S	388	398	1
sp|P14094|AT1B1_MOUSE	R.VAPPGLTQIPQIQK.T	72	85	1
sp|P14094|AT1B1_MOUSE	K.TEISFRPNDPK.S	86	96	1
sp|P14094|AT1B1_MOUSE	K.SYEAYVLNIIR.F	97	107	1
sp|P16858|G3P_MOUSE	K.IVSNASCTTNCLAPLAK.V	144	160	2
sp|P16858|G3P_MOUSE	K.LISWYDNEYGYSNR.V	308	321	1
sp|P26049|GBRA3_MOUSE	K.AEVIYSWTLGK.N	217	227	3
sp|P50571|GBRB1_MOUSE	K.VKIPDLTDVNSIDKWSR.M	438	454	1
sp|P68368|TBA4A_MOUSE	K.TIGGGDDSFTTFFCETGAGK.H	41	60	1
sp|P68368|TBA4A_MOUSE	R.QLFHPEQLITGKEDAANNYAR.G	85	105	1
sp|P68373|TBA1C_MOUSE	R.QLFHPEQLITGKEDAANNYAR.G	85	105	1
sp|Q05920|PYC_MOUSE	K.ENGVDAVHPGYGFLSER.A	108	124	1
sp|Q05920|PYC_MOUSE	R.LDNASAFQGAVISPHYDSLLVK.V	407	428	1
sp|Q05920|PYC_MOUSE	R.SVVEFLQGYIGIPHGGFPEPFR.S	943	964	1
sp|Q3UHL1|CAMKV_MOUSE	K.NYNQPSEVTDRYDLGQVIK.T	13	31	3
sp|Q3UHL1|CAMKV_MOUSE	K.IVISDFHLAK.L	162	171	3
sp|Q3UHL1|CAMKV_MOUSE	R.ATPATEESTVPATQSSALPAAK.A	445	466	3
sp|Q3ULD5|MCCB_MOUSE	R.IFGYPVGIIGNNGVLFSESAKK.G	362	383	2
sp|Q5SWU9|ACACA_MOUSE	K.LPELLLK.N	217	223	1
sp|Q5SWU9|ACACA_MOUSE	K.IASSIVAQTAGIPTLPWSGSGLR.V	243	265	1
sp|Q5SWU9|ACACA_MOUSE	R.ITSENPDEGFKPSSGTVQELNFR.S	509	531	1
sp|Q5SWU9|ACACA_MOUSE	R.TFEDFVR.I	1240	1246	1
sp|Q5SWU9|ACACA_MOUSE	R.HLEPALAFQLELNR.M	1371	1384	2
sp|Q5SWU9|ACACA_MOUSE	R.FQAQSLGTTYIYDIPEMFR.Q	1587	1605	1
sp|Q5SWU9|ACACA_MOUSE	R.VSALNSVHCEHVEDEGESR.Y	1760	1778	1
sp|Q5SWU9|ACACA_MOUSE	R.EGLPLMVFANWR.G	2035	2046	1
sp|Q5SWU9|ACACA_MOUSE	R.ECSQPVMVYIPPQAELR.G	2072	2088	1
sp|Q5SWU9|ACACA_MOUSE	R.GGSWVVIDPTINPR.H	2089	2102	1
sp|Q69ZK9|NLGN2_MOUSE	R.LGVLGFLSTGDQAAK.G	216	230	2
sp|Q6NXH9|K2C73_MOUSE	K.LALDIEIATYR.K	424	434	1
sp|Q8VDN2|AT1A1_MOUSE	R.DGPNALTPPPTTPEWVK.F	75	91	2
sp|Q8VDN2|AT1A1_MOUSE	R.QGAIVAVTGDGVNDSPALK.K	708	726	1
sp|Q91V14|S12A5_MOUSE	R.DGIVPFLQVFGHGK.A	539	552	1
sp|Q91V14|S12A5_MOUSE	K.GFCQVVISSNLR.D	763	774	1
sp|Q99K10|NLGN1_MOUSE	R.LGVLGFLSTGDQAAK.G	232	246	2
sp|Q99MN9|PCCB_MOUSE	R.EFFNFLPLSSQDPAPIR.E	275	291	1
sp|Q99MN9|PCCB_MOUSE	R.EFFNFLPLSSQDPAPIRECHDPSDR.L	275	299	1
sp|Q99MR8|MCCA_MOUSE	R.QGDEVSVHYDPMIAK.L	418	432	1
sp|Q9D6F4|GBRA4_MOUSE	K.VWTPDTFFR.N	127	135	2
sp|Q9D6F4|GBRA4_MOUSE	K.ESSSLVQYDLIGQTVSSETIK.S	217	237	4
sp|Q9D6F4|GBRA4_MOUSE	K.ISKPPPEVPAAPVLK.E	355	369	1
sp|Q9D6F4|GBRA4_MOUSE	K.TTVNTTGAAGNVSATPPPPAPPPSGSGTSK.I	486	515	1
sp|Q9R0Y8|GBRG1_MOUSE	K.TWVLAPK.I	52	58	2
sp|Q9R0Y8|GBRG1_MOUSE	R.TSLGITTVLTM*TTLSTIAR.K	303	321	1
tr|A0A075B5V4|A0A075B5V4_MOUSE	K.SSSTAHM*ELLSLTSEDFAVYYCAR.-	93	116	3
CONT_121|gi|547749|sp|P13645|K1CJ_HUMAN_family	R.QSVEADINGLRR.V	246	257	1
CONT_121|gi|547749|sp|P13645|K1CJ_HUMAN_family	K.ADLEMQIESLTEELAYLKK.N	267	285	2
CONT_156|gi|1363944|pir||JC4313_family	K.ASLENSLEETKGR.Y	355	367	1
CONT_156|gi|1363944|pir||JC4313_family	K.TRLEQEIATYR.R	408	418	1
CONT_082|gi|125080|sp|P02533|K1CN_HUMAN_family	K.ASLENSLEETKGR.Y	353	365	1
CONT_082|gi|125080|sp|P02533|K1CN_HUMAN_family	K.TRLEQEIATYR.R	406	416	1
CONT_094|gi|547751|sp|Q04695|K1CQ_HUMAN_family	K.TRLEQEIATYR.R	375	385	1
CONT_088|gi|1346343|sp|P04264|K2C1_HUMAN_family	R.THNLEPYFESFINNLRR.R	224	240	1
CONT_088|gi|1346343|sp|P04264|K2C1_HUMAN_family	R.LDSELKNM*QDM*VEDYR.N	252	267	1
CONT_088|gi|1346343|sp|P04264|K2C1_HUMAN_family	K.QISNLQQSISDAEQRGENALK.D	418	438	1
CONT_088|gi|1346343|sp|P04264|K2C1_HUMAN_family	K.LALDLEIATYR.T	473	483	1
CONT_088|gi|1346343|sp|P04264|K2C1_HUMAN_family	R.GSYGSGGSSYGSGGGSYGSGGGGGGHGSYGSGSSSGGYR.G	550	588	1
CONT_072|gi|547754|sp|P35908|K22E_HUMAN_family	K.NVQDAIADAEQRGEHALK.D	425	442	1
CONT_072|gi|547754|sp|P35908|K22E_HUMAN_family	R.NKLNDLEEALQQAKEDLAR.L	446	464	1
CONT_072|gi|547754|sp|P35908|K22E_HUMAN_family	K.AAFGGSGGRGSSSGGGYSSGSSSYGSGGR.Q	522	550	1
CONT_129|gi|1346344|sp|P02538|K2CA_HUMAN_family	R.ISIGGGSCAISGGYGSR.A	70	86	1
CONT_073|gi|87303|pir||JS0487_family	K.LALDIEIATYR.K	382	392	1
sp|Q9D6F9|TBB4A_MOUSE_family	R.INVYYNEATGGK.Y	47	58	1
sp|P05214|TBA3_MOUSE_family	R.QLFHPEQLITGKEDAANNYAR.G	85	105	1
sp|Q6PIC6|AT1A3_MOUSE_family	R.DGPNALTPPPTTPEWVK.F	65	81	2
sp|Q6PIC6|AT1A3_MOUSE_family	R.DVAGDASESALLK.C	436	448	2
sp|Q6PIC6|AT1A3_MOUSE_family	R.QGAIVAVTGDGVNDSPALK.K	698	716	1
CONT_005|Trypa5|PromTArt5	-.LGEHNIDVLEGNEQFINAAR.I	1	20	1
CONT_050|gi|280816|pir||A37343	R.QSVEADINGLRR.V	202	213	1
CONT_068|gi|1082558|pir||S41161	R.GGGGSFGYSYGGGSGGGFSASSLGGGFGGGSR.G	64	95	1
CONT_068|gi|1082558|pir||S41161	R.QEYEQLIAK.N	328	336	1
CONT_102|gi|88044|pir||S01068	K.FASFIDK.V	36	42	1
CONT_133|gi|1346349|sp|P48669|K2CF_HUMAN	K.FASFIDK.V	174	180	1
CONT_142|gi|88053|pir||A29666	K.FASFIDK.V	209	215	1
sp|E9Q4Z2|ACACB_MOUSE	K.RIPVQAVWAGWGHASENPK.L	331	349	1
sp|E9Q4Z2|ACACB_MOUSE	R.QVLIASHLPSYELR.H	1216	1229	1
sp|E9Q4Z2|ACACB_MOUSE	R.ALGIGAYLVR.L	1925	1934	1
sp|E9Q557|DESP_MOUSE	R.ALLQAILQTEDM*LK.V	784	797	1
sp|P01837|IGKC_MOUSE	R.QNGVLNSWTDQDSKDSTYSMSSTLTLTKDEYER.H	49	81	1
sp|P01837|IGKC_MOUSE	K.DSTYSM*SSTLTLTKDEYER.H	63	81	1
sp|P04104|K2C1_MOUSE	K.FASFIDK.V	199	205	1
sp|P08730|K1C13_MOUSE	R.QSVEADINGLRR.V	194	205	1
sp|P11679|K2C8_MOUSE	K.FASFIDK.V	108	114	1
sp|P14094|AT1B1_MOUSE	K.AYGENIGYSEK.D	279	289	1
sp|P18872|GNAO_MOUSE	K.LLLLGAGESGK.S	36	46	1
sp|P22933|GBRD_MOUSE	K.SAWFHDVTVENK.L	131	142	1
sp|P22933|GBRD_MOUSE	K.SAWFHDVTVENK.L	131	142	2
sp|P22933|GBRD_MOUSE	R.FTTELMNFK.S	221	229	2
sp|P22933|GBRD_MOUSE	R.LSLHFQLR.R	237	244	2
sp|P26048|GBRA2_MOUSE	K.IWTPDTFFHNGKK.S	121	133	4
sp|P26048|GBRA2_MOUSE	K.SSTGEYTVMTAHFHLK.R	232	247	2
sp|P26048|GBRA2_MOUSE	K.SSTGEYTVMTAHFHLK.R	232	247	2
sp|P26048|GBRA2_MOUSE	R.TVFGVTTVLTMTTLSISARNSLPK.V	283	306	2
sp|P26048|GBRA2_MOUSE	K.DPVLSTISK.S	381	389	2
sp|P26049|GBRA3_MOUSE	R.LRPGLGDAVTEVK.T	82	94	2
sp|P26049|GBRA3_MOUSE	R.LRPGLGDAVTEVK.T	82	94	1
sp|P26049|GBRA3_MOUSE	K.IWTPDTFFHNGKK.S	146	158	4
sp|P26049|GBRA3_MOUSE	R.LTIHAECPMHLEDFPMDVHACPLK.F	185	208	2
sp|P26049|GBRA3_MOUSE	R.TVFGVTTVLTMTTLSISARNSLPK.V	308	331	2
sp|P26049|GBRA3_MOUSE	K.VPEALEMK.K	374	381	2
sp|P35564|CALX_MOUSE	K.APVPTGEVYFADSFDR.G	63	78	1
sp|P38647|GRP75_MOUSE	K.VQQTVQDLFGR.A	395	405	1
sp|P43006|EAA2_MOUSE	R.NLFPENLVQACFQQIQTVTK.K	174	193	1
sp|P50571|GBRB1_MOUSE	K.IPDLTDVNSIDKWSR.M	440	454	1
sp|P60710|ACTB_MOUSE	R.AVFPSIVGRPR.H	29	39	2
sp|P60710|ACTB_MOUSE	R.AVFPSIVGRPR.H	29	39	1
sp|P60710|ACTB_MOUSE	R.GYSFTTTAER.E	197	206	2
sp|P61264|STX1B_MOUSE	K.LAIFTDDIK.M	173	181	1
sp|P62812|GBRA1_MOUSE	K.IWTPDTFFHNGKK.S	120	132	4
sp|P62812|GBRA1_MOUSE	R.LNQYDLLGQTVDSGIVQSSTGEYVVMTTHFHLKR.K	214	247	2
sp|P62812|GBRA1_MOUSE	R.TVFGVTTVLTMTTLSISARNSLPK.V	282	305	2
sp|P62812|GBRA1_MOUSE	K.NNTYAPTATSYTPNLAR.G	364	380	1
sp|P63044|VAMP2_MOUSE	K.LSELDDRADALQAGASQFETSAAK.L	60	83	1
sp|P63080|GBRB3_MOUSE	R.SKSEINRVDAHGNILLAPMDVHNEM*NEVAGSVGDTR.N	354	389	1
sp|P63137|GBRB2_MOUSE	K.KVVFSTGSYPR.L	221	231	2
sp|P63137|GBRB2_MOUSE	R.STM*LAYDASSIQYRK.A	429	443	2
sp|P68033|ACTC_MOUSE	R.AVFPSIVGRPR.H	31	41	2
sp|P68033|ACTC_MOUSE	R.AVFPSIVGRPR.H	31	41	1
sp|P70414|NAC1_MOUSE	K.TFFIEIGEPR.L	618	627	2
sp|Q03265|ATPA_MOUSE	K.HALIIYDDLSK.Q	306	316	1
sp|Q03265|ATPA_MOUSE	R.EAYPGDVFYLHSR.L	335	347	1
sp|Q05920|PYC_MOUSE	R.QKADEAYLIGR.G	78	88	1
sp|Q05920|PYC_MOUSE	R.NHQGLLLMDTTFR.D	559	571	1
sp|Q05920|PYC_MOUSE	K.IAPYVAHNFNK.L	590	600	1
sp|Q05920|PYC_MOUSE	K.SGNSDVYENEIPGGQYTNLHFQAHSMGLGSK.F	856	886	1
sp|Q05920|PYC_MOUSE	R.SVVEFLQGYIGIPHGGFPEPFR.S	943	964	1
sp|Q05920|PYC_MOUSE	R.IEGRPGASLPPLNLK.E	974	988	1
sp|Q05920|PYC_MOUSE	K.ELEKDLIDR.H	989	997	1
sp|Q3TTY5|K22E_MOUSE	K.FASFIDK.V	210	216	1
sp|Q3UHL1|CAMKV_MOUSE	K.NEIGILK.M	69	75	2
sp|Q3UHL1|CAMKV_MOUSE	R.QVLEAVAYLHSLK.I	128	140	2
sp|Q3UHL1|CAMKV_MOUSE	R.ITAEEAISHEWISGNAASDK.N	275	294	2
sp|Q3ULD5|MCCB_MOUSE	K.AATGEEVSAEDLGGADLHCR.K	249	268	1
sp|Q3ULD5|MCCB_MOUSE	K.RFEEEGNPYYSSAR.L	512	525	1
sp|Q5SWU9|ACACA_MOUSE	K.RIPVQAVWAGWGHASENPK.L	198	216	1
sp|Q5SWU9|ACACA_MOUSE	R.ILNVPQDLYEK.G	277	287	2
sp|Q5SWU9|ACACA_MOUSE	K.GYVKDVDDGLK.A	288	298	1
sp|Q5SWU9|ACACA_MOUSE	K.VQAERPDTMLGVVCGALHVADVSLR.N	620	644	1
sp|Q5SWU9|ACACA_MOUSE	K.RPGAALDPGCVIAK.M	803	816	1
sp|Q5SWU9|ACACA_MOUSE	R.QVLIASHLPSYELR.H	1082	1095	1
sp|Q5SWU9|ACACA_MOUSE	R.RAYIAYELNSVQHR.Q	1155	1168	1
sp|Q5SWU9|ACACA_MOUSE	R.NFDLTAIPCANHK.M	1387	1399	1
sp|Q5SWU9|ACACA_MOUSE	R.LPGGNEIGMVAWK.M	1650	1662	1
sp|Q5SWU9|ACACA_MOUSE	K.YLYLTPQDYKR.V	1749	1759	1
sp|Q5SWU9|ACACA_MOUSE	K.ITDIIGKEEGLGAENLR.G	1781	1797	1
sp|Q5SWU9|ACACA_MOUSE	R.AIGIGAYLVR.L	1823	1832	1
sp|Q5SWU9|ACACA_MOUSE	R.TIQVENSHLILTGAGALNK.V	1837	1855	1
sp|Q5SWU9|ACACA_MOUSE	R.IIEFVPTK.A	1921	1928	1
sp|Q5SWU9|ACACA_MOUSE	K.IIQQAGQVWFPDSAFK.T	2009	2024	1
sp|Q69ZK9|NLGN2_MOUSE	R.FPVVNTAYGR.V	41	50	1
sp|Q69ZK9|NLGN2_MOUSE	K.KRDEATLNPPDTDIR.D	158	172	1
sp|Q69ZK9|NLGN2_MOUSE	R.LSPPGGSGSGVPGGGPLLPTAGR.E	713	735	1
sp|Q6IFZ6|K2C1B_MOUSE	K.FASFIDK.V	178	184	1
sp|Q6NXH9|K2C73_MOUSE	K.FASFIDK.V	142	148	1
sp|Q8BHJ7|GBRA5_MOUSE	K.IWTPDTFFHNGKK.S	128	140	4
sp|Q8BHJ7|GBRA5_MOUSE	R.TVFGVTTVLTMTTLSISARNSLPK.V	290	313	2
sp|Q8VDN2|AT1A1_MOUSE	K.NLEAVETLGSTSTICSDK.T	360	377	2
sp|Q8VDN2|AT1A1_MOUSE	K.NLEAVETLGSTSTICSDKTGTLTQNR.M	360	385	2
sp|Q8VDN2|AT1A1_MOUSE	K.IVEIPFNSTNK.Y	477	487	1
sp|Q8VDN2|AT1A1_MOUSE	K.LIIVEGCQR.Q	699	707	1
sp|Q91V14|S12A5_MOUSE	K.ESSPFINSTDTEKGR.E	47	61	2
sp|Q91V14|S12A5_MOUSE	K.LVLLNMPGPPR.N	1091	1101	1
sp|Q91XV3|BASP1_MOUSE	K.AGEASAESTGAADGAAPEEGEAK.K	124	146	1
sp|Q91ZA3|PCCA_MOUSE	K.QEDIPISGWAVECR.V	382	395	1
sp|Q91ZA3|PCCA_MOUSE	K.LVTYGSDRAEALKR.M	448	461	1
sp|Q922U2|K2C5_MOUSE	K.FASFIDK.V	173	179	1
sp|Q99MN9|PCCB_MOUSE	R.CADFGMAADKNKFPGDSVVTGR.G	92	113	1
sp|Q99MN9|PCCB_MOUSE	K.NKFPGDSVVTGR.G	102	113	1
sp|Q99MN9|PCCB_MOUSE	R.ECHDPSDRLVPELDTVVPLESSK.A	292	314	1
sp|Q99MN9|PCCB_MOUSE	R.ECHDPSDRLVPELDTVVPLESSK.A	292	314	1
sp|Q99MN9|PCCB_MOUSE	R.ICCDLEVLASKK.V	517	528	1
sp|Q9D2G2|ODO2_MOUSE	K.VEVRPM*M*YVALTYDHR.L	411	426	1
sp|Q9D6F4|GBRA4_MOUSE	K.SEM*IYTWTK.G	198	206	1
sp|Q9JHU9|INO1_MOUSE	K.SVLVDFLIGSGLK.T	313	325	3
CONT_121|gi|547749|sp|P13645|K1CJ_HUMAN_family	R.QSVEADINGLRR.V	246	257	1
CONT_121|gi|547749|sp|P13645|K1CJ_HUMAN_family	R.GSSGGGCFGGSSGGYGGLGGFGGGSFR.G	53	79	1
CONT_156|gi|1363944|pir||JC4313_family	R.QRPSEIKDYSPYFK.T	156	169	1
CONT_156|gi|1363944|pir||JC4313_family	K.ASLENSLEETKGR.Y	355	367	1
CONT_082|gi|125080|sp|P02533|K1CN_HUMAN_family	R.TKYETELNLR.M	202	211	1
CONT_082|gi|125080|sp|P02533|K1CN_HUMAN_family	K.ASLENSLEETKGR.Y	353	365	1
CONT_088|gi|1346343|sp|P04264|K2C1_HUMAN_family	K.SKAEAESLYQSKYEELQITAGR.H	365	386	1
CONT_088|gi|1346343|sp|P04264|K2C1_HUMAN_family	R.NSKIEISELNRVIQR.L	393	407	2
CONT_088|gi|1346343|sp|P04264|K2C1_HUMAN_family	K.QISNLQQSISDAEQRGENALK.D	418	438	1
CONT_072|gi|547754|sp|P35908|K22E_HUMAN_family	R.GGGFGGGSGFGGGSGFGGGSGFSGGGFGGGGFGGGR.F	93	128	1
CONT_072|gi|547754|sp|P35908|K22E_HUMAN_family	K.FASFIDK.V	195	201	1
CONT_072|gi|547754|sp|P35908|K22E_HUMAN_family	R.TAAENDFVTLKK.D	282	293	1
CONT_072|gi|547754|sp|P35908|K22E_HUMAN_family	K.VLYDAEISQIHQSVTDTNVILSM*DNSR.N	321	347	1
CONT_072|gi|547754|sp|P35908|K22E_HUMAN_family	K.NVQDAIADAEQR.G	425	436	1
CONT_072|gi|547754|sp|P35908|K22E_HUMAN_family	K.NVQDAIADAEQRGEHALKDAR.N	425	445	1
CONT_072|gi|547754|sp|P35908|K22E_HUMAN_family	R.NKLNDLEEALQQAK.E	446	459	1
CONT_049|gi|88052|pir||A32568_family	K.FASFIDK.V	178	184	1
CONT_049|gi|88052|pir||A32568_family	R.QLDSIVGER.G	228	236	1
CONT_129|gi|1346344|sp|P02538|K2CA_HUMAN_family	K.FASFIDK.V	174	180	1
CONT_129|gi|1346344|sp|P02538|K2CA_HUMAN_family	R.QLDSIVGER.G	224	232	1
CONT_073|gi|87303|pir||JS0487_family	K.FASFIDK.V	102	108	1
sp|P50446|K2C6A_MOUSE_family	K.FASFIDK.V	163	169	1
sp|Q7TMM9|TBB2A_MOUSE_family	R.YLTVAAIFR.G	310	318	1
sp|Q9D6F9|TBB4A_MOUSE_family	R.INVYYNEATGGNYVPR.A	47	62	1
sp|B2RSH2|GNAI1_MOUSE_family	K.LLLLGAGESGK.S	36	46	1
sp|P05214|TBA3_MOUSE_family	R.AVFVDLEPTVVDEVR.T	65	79	1
sp|P63101|1433Z_MOUSE_family	K.SVTEQGAELSNEER.N	28	41	1
sp|Q6PIC6|AT1A3_MOUSE_family	R.NITFFSTNCVEGTAR.G	231	245	1
sp|Q6PIC6|AT1A3_MOUSE_family	K.NLEAVETLGSTSTICSDK.T	350	367	2
sp|Q6PIC6|AT1A3_MOUSE_family	K.NLEAVETLGSTSTICSDKTGTLTQNR.M	350	375	2
sp|Q6PIC6|AT1A3_MOUSE_family	K.LIIVEGCQR.Q	689	697	1
CONT_068|gi|1082558|pir||S41161	K.VQALEEANNDLENKIQDWYDK.K	171	191	1
CONT_068|gi|1082558|pir||S41161	R.KDIENQYETQITQIEHEVSSSGQEVQSSAK.E	339	368	1
CONT_133|gi|1346349|sp|P48669|K2CF_HUMAN	K.WTLLQEQGTK.T	195	204	1
CONT_133|gi|1346349|sp|P48669|K2CF_HUMAN	R.TAAENEFVTLK.K	261	271	1
CONT_133|gi|1346349|sp|P48669|K2CF_HUMAN	R.TAAENEFVTLKK.D	261	272	1
CONT_142|gi|88053|pir||A29666	R.TAAENEFVTLK.K	298	308	1
CONT_142|gi|88053|pir||A29666	R.TAAENEFVTLKK.D	298	309	1
sp|P22723|GBRG2_MOUSE	K.KADAHWITTPNR.M	156	167	1
sp|P22723|GBRG2_MOUSE	K.ADAHWITTPNR.M	157	167	1
sp|P22723|GBRG2_MOUSE	K.ADAHWITTPNR.M	157	167	1
sp|P22723|GBRG2_MOUSE	K.KADAHWITTPNR.M	156	167	1
sp|P22723|GBRG2_MOUSE	K.ADAHWITTPNR.M	157	167	1
sp|P22723|GBRG2_MOUSE	K.ADAHWITTPNR.M	157	167	1
sp|P22723-2|GBRG2_MOUSE|short isoform	K.KNPAPTIDIRPR.S	373	384	1
sp|E9Q4Z2|ACACB_MOUSE	R.FVVMVTPEDLK.A	285	295	1
sp|E9Q4Z2|ACACB_MOUSE	R.ITSENPDEGFKPSSGTVQELNFR.S	643	665	1
sp|E9Q4Z2|ACACB_MOUSE	R.QVLIASHLPSYELR.H	1216	1229	1
sp|G5E829|AT2B1_MOUSE	K.IDESSLTGESDHVKK.S	238	252	1
sp|P01837|IGKC_MOUSE	R.QNGVLNSWTDQDSKDSTYSMSSTLTLTK.D	49	76	1
sp|P01837|IGKC_MOUSE	R.QNGVLNSWTDQDSKDSTYSMSSTLTLTKDEYER.H	49	81	2
sp|P04370|MBP_MOUSE	R.HRDTGILDSIGR.F	164	175	1
sp|P04370|MBP_MOUSE	R.TQDENPVVHFFK.N	211	222	1
sp|P14094|AT1B1_MOUSE	K.YNPNVLPVQCTGKR.D	205	218	1
sp|P14094|AT1B1_MOUSE	K.YNPNVLPVQCTGKR.D	205	218	1
sp|P14094|AT1B1_MOUSE	K.AYGENIGYSEKDR.F	279	291	1
sp|P16305|GBRA6_MOUSE	R.ILDNLLEGYDNR.L	35	46	1
sp|P16330|CN37_MOUSE	K.AAGAEEYAQQEVVKR.S	261	275	1
sp|P16330|CN37_MOUSE	K.GGSQGEAVGELPR.G	356	368	1
sp|P16858|G3P_MOUSE	R.GAAQNIIPASTGAAK.A	199	213	1
sp|P16858|G3P_MOUSE	R.VPTPNVSVVDLTCR.L	233	246	1
sp|P18872|GNAO_MOUSE	K.TTGIVETHFTFK.N	182	193	1
sp|P22933|GBRD_MOUSE	R.LKPIDADTIDIYAR.A	416	429	1
sp|P26048|GBRA2_MOUSE	K.GSVMIQNNAYAVAVANYAPNLSKDPVLSTISK.S	358	389	1
sp|P26048|GBRA2_MOUSE	K.KTFNSVSK.I	409	416	1
sp|P27681|GBRG3_MOUSE	K.SQDTDVTLILNK.L	42	53	2
sp|P43006|EAA2_MOUSE	R.TSVNVVGDSFGAGIVYHLSK.S	478	497	1
sp|P48453|PP2BB_MOUSE	R.HLTEYFTFK.Q	164	172	1
sp|P50571|GBRB1_MOUSE	R.ITTTAACMMDLRR.Y	155	167	1
sp|P50571|GBRB1_MOUSE	R.ITTTAACMMDLRR.Y	155	167	1
sp|P50571|GBRB1_MOUSE	K.KVEFTTGAYPR.L	222	232	1
sp|P50571|GBRB1_MOUSE	K.VKIPDLTDVNSIDK.W	438	451	1
sp|P50571|GBRB1_MOUSE	K.VKIPDLTDVNSIDK.W	438	451	1
sp|P50571|GBRB1_MOUSE	K.IPDLTDVNSIDK.W	440	451	1
sp|P53395|ODB2_MOUSE	K.DRTFPTPIAKPPVFTGK.D	234	250	1
sp|P53395|ODB2_MOUSE	R.TFPTPIAKPPVFTGKDR.T	236	252	2
sp|P53395|ODB2_MOUSE	K.ASHNIGIAM*DTELGLIVPNVK.N	340	360	1
sp|P53395|ODB2_MOUSE	K.AQIM*NVSWSADHR.V	441	453	2
sp|P60710|ACTB_MOUSE	K.QEYDESGPSIVHR.K	360	372	1
sp|P60879|SNP25_MOUSE	R.RADQLADESLESTRR.M	17	31	1
sp|P60879|SNP25_MOUSE	K.AWGNNQDGVVASQPAR.V	104	119	1
sp|P61264|STX1B_MOUSE	K.TKQELEDLTADIKK.T	70	83	1
sp|P61264|STX1B_MOUSE	K.TKQELEDLTADIKK.T	70	83	1
sp|P61264|STX1B_MOUSE	K.AIEQSIEQEEGLNR.S	94	107	1
sp|P62812|GBRA1_MOUSE	R.SVVVAEDGSR.L	204	213	2
sp|P62812|GBRA1_MOUSE	K.SVVPEKPKK.V	347	355	1
sp|P62812|GBRA1_MOUSE	K.KTFNSVSK.I	410	417	1
sp|P62874|GBB1_MOUSE	K.ACADATLSQITNNIDPVGR.I	24	42	1
sp|P63017|HSP7C_MOUSE	K.STAGDTHLGGEDFDNR.M	221	236	1
sp|P63080|GBRB3_MOUSE	R.ITTTAACMMDLRR.Y	155	167	1
sp|P63080|GBRB3_MOUSE	R.ITTTAACMMDLRR.Y	155	167	1
sp|P63137|GBRB2_MOUSE	R.ITTTAACMMDLRR.Y	154	166	1
sp|P63137|GBRB2_MOUSE	R.ITTTAACMMDLRR.Y	154	166	1
sp|P63328|PP2BA_MOUSE	R.HLTEYFTFK.Q	155	163	1
sp|Q03265|ATPA_MOUSE	R.EAYPGDVFYLHSR.L	335	347	1
sp|Q05920|PYC_MOUSE	R.QKADEAYLIGR.G	78	88	1
sp|Q05920|PYC_MOUSE	K.ADEAYLIGR.G	80	88	1
sp|Q05920|PYC_MOUSE	R.GLAPVQAYLHIPDIIK.V	89	104	1
sp|Q05920|PYC_MOUSE	K.VAKENGVDAVHPGYGFLSER.A	105	124	1
sp|Q05920|PYC_MOUSE	R.VVHSYEELEENYTR.A	206	219	1
sp|Q05920|PYC_MOUSE	R.SFQPDTGRIEVFR.S	386	398	1
sp|Q05920|PYC_MOUSE	K.LLHYLGHVM*VNGPTTPIPVNVSPSPVDPAVPVVPIGPPPAGFR.D	500	542	1
sp|Q05920|PYC_MOUSE	R.IEGRPGASLPPLNLKELEK.D	974	992	1
sp|Q3UHL1|CAMKV_MOUSE	K.NYNQPSEVTDRYDLGQVIK.T	13	31	2
sp|Q3ULD5|MCCB_MOUSE	K.GGTYYPVTVK.K	142	151	1
sp|Q3ULD5|MCCB_MOUSE	R.QADTFPDRDHFGR.I	181	193	1
sp|Q3ULD5|MCCB_MOUSE	R.QADTFPDRDHFGR.I	181	193	1
sp|Q3ULD5|MCCB_MOUSE	K.SGVTDHYALDDHHALHLTR.K	270	288	1
sp|Q3ULD5|MCCB_MOUSE	R.TDFGIFR.M	556	562	1
sp|Q5DQR4|STB5L_MOUSE	R.SLSGSTNTVSSEGVTK.D	588	603	1
sp|Q5DTL9|S4A10_MOUSE	K.NAGQVVSPQSAPACAENKNDVSR.E	255	277	1
sp|Q5DTL9|S4A10_MOUSE	K.LQVPSVFKPTR.D	786	796	2
sp|Q5DTL9|S4A10_MOUSE	K.LQVPSVFKPTR.D	786	796	1
sp|Q5SWU9|ACACA_MOUSE	R.FVVMVTPEDLK.A	152	162	1
sp|Q5SWU9|ACACA_MOUSE	R.VDWQENDFSKR.I	266	276	1
sp|Q5SWU9|ACACA_MOUSE	R.KVNNADDFPNLFR.Q	322	334	1
sp|Q5SWU9|ACACA_MOUSE	R.KVNNADDFPNLFR.Q	322	334	1
sp|Q5SWU9|ACACA_MOUSE	R.ITSENPDEGFKPSSGTVQELNFR.S	509	531	1
sp|Q5SWU9|ACACA_MOUSE	R.TTVEYLIK.L	588	595	1
sp|Q5SWU9|ACACA_MOUSE	K.LLETESFQLNR.I	596	606	1
sp|Q5SWU9|ACACA_MOUSE	K.AVVMDLLR.Q	984	991	1
sp|Q5SWU9|ACACA_MOUSE	R.QVLIASHLPSYELR.H	1082	1095	1
sp|Q5SWU9|ACACA_MOUSE	K.TDGDIEDDRLAAMFR.E	1294	1308	1
sp|Q5SWU9|ACACA_MOUSE	R.RLTFLVAQK.D	1325	1333	1
sp|Q5SWU9|ACACA_MOUSE	K.EEGLGAENLR.G	1788	1797	1
sp|Q5SWU9|ACACA_MOUSE	R.LGTPELSPTER.K	2150	2160	1
sp|Q5SWU9|ACACA_MOUSE	R.RLLLEDLVK.K	2220	2228	1
sp|Q5U4E0|LHPL4_MOUSE	K.DFVGTTVSSVLRPGGDVSGWGVLPCPVAHTQGP.-	215	247	2
sp|Q60597|ODO1_MOUSE	R.NTNAGAPPGTAYQSPLSLSR.S	82	101	2
sp|Q69ZK9|NLGN2_MOUSE	R.GGGGPGGGAPGGPGLGLGSLGEER.F	17	40	1
sp|Q69ZK9|NLGN2_MOUSE	R.GGGGPGGGAPGGPGLGLGSLGEERFPVVNTAYGR.V	17	50	1
sp|Q69ZK9|NLGN2_MOUSE	R.FQPPEAPASWPGVR.N	84	97	1
sp|Q69ZK9|NLGN2_MOUSE	K.KRDEATLNPPDTDIR.D	158	172	1
sp|Q69ZK9|NLGN2_MOUSE	R.DEATLNPPDTDIR.D	160	172	1
sp|Q69ZK9|NLGN2_MOUSE	K.VGCDREDSTEAVECLR.R	315	330	1
sp|Q69ZK9|NLGN2_MOUSE	R.FEEVVWSK.F	565	572	1
sp|Q69ZK9|NLGN2_MOUSE	K.EKQYLHIGLKPR.V	577	588	1
sp|Q69ZK9|NLGN2_MOUSE	K.QYLHIGLKPR.V	579	588	1
sp|Q69ZK9|NLGN2_MOUSE	R.ELPPEEELVSLQLKR.G	736	750	1
sp|Q69ZK9|NLGN2_MOUSE	R.GGGVGADPAEALRPACPPDYTLALR.R	751	775	1
sp|Q69ZK9|NLGN2_MOUSE	R.GGGVGADPAEALRPACPPDYTLALR.R	751	775	1
sp|Q6Q477|AT2B4_MOUSE	K.IDESSLTGESDHVKK.T	234	248	1
sp|Q8BHJ7|GBRA5_MOUSE	K.SVVVAEDGSR.L	212	221	2
sp|Q8BYM5|NLGN3_MOUSE	R.FLPPEPPPSWSGIR.N	81	94	2
sp|Q8BYM5|NLGN3_MOUSE	R.VGVLGFLSTGDQAAK.G	216	230	2
sp|Q8K596|NAC2_MOUSE	K.AGSDYEYSEGTLVFKPGETQK.D	440	460	1
sp|Q8VDN2|AT1A1_MOUSE	K.YQLSIHKNPNASEPK.H	488	502	1
sp|Q8VDN2|AT1A1_MOUSE	R.QGAIVAVTGDGVNDSPALKK.A	708	727	1
sp|Q8VDN2|AT1A1_MOUSE	R.LIFDNLKK.S	767	774	1
sp|Q91V14|S12A5_MOUSE	K.ESSPFINSTDTEKGR.E	47	61	1
sp|Q91V14|S12A5_MOUSE	K.NWRPQLLVLVR.V	692	702	1
sp|Q91V14|S12A5_MOUSE	R.VDQDQNVVHPQLLSLTSQLK.A	703	722	1
sp|Q91V14|S12A5_MOUSE	R.ETTAGHLALLVTK.N	820	832	1
sp|Q91V14|S12A5_MOUSE	R.ETTAGHLALLVTK.N	820	832	1
sp|Q91ZA3|PCCA_MOUSE	K.YSSAGTVEFLVDSQK.N	325	339	1
sp|Q91ZA3|PCCA_MOUSE	R.HKQEDIPISGWAVECR.V	380	395	1
sp|Q91ZA3|PCCA_MOUSE	K.LVTYGSDRAEALK.R	448	460	1
sp|Q99MR8|MCCA_MOUSE	R.EFQEQLESARR.E	219	229	1
sp|Q99MR8|MCCA_MOUSE	K.IIEEAPAPGINPEVRR.K	281	296	2
sp|Q99MR8|MCCA_MOUSE	K.LVVWASDR.Q	433	440	1
sp|Q9D2G2|ODO2_MOUSE	K.NDVITVQTPAFAESVTEGDVRWEK.A	69	92	2
sp|Q9D2G2|ODO2_MOUSE	K.VEVRPM*M*YVALTYDHR.L	411	426	1
sp|Q9D6F4|GBRA4_MOUSE	K.KISKPPPEVPAAPVLK.E	354	369	1
sp|Q9D6F4|GBRA4_MOUSE	K.EKHTETSLQNTHANLNMR.K	370	387	1
sp|Q9D6F4|GBRA4_MOUSE	R.IKTTVNTTGAAGNVSATPPPPAPPPSGSGTSK.I	484	515	1
sp|Q9JK48|SHLB1_MOUSE	R.ELIQTSALNFLTPLR.N	134	148	1
sp|Q9R0K7|AT2B2_MOUSE	K.IKETYGDTEAICR.R	46	58	1
sp|Q9R0K7|AT2B2_MOUSE	K.IKETYGDTEAICR.R	46	58	1
tr|A0A1Y7VLQ2|A0A1Y7VLQ2_MOUSE	R.TPAAGPGQGTGSVAPGTNTQR.S	164	184	1
CONT_121|gi|547749|sp|P13645|K1CJ_HUMAN_family	R.SQYEQLAEQNRKDAEAWFNEK.S	323	343	1
CONT_156|gi|1363944|pir||JC4313_family	K.TRLEQEIATYRR.L	408	419	1
CONT_082|gi|125080|sp|P02533|K1CN_HUMAN_family	R.QRPAEIKDYSPYFK.T	154	167	1
CONT_082|gi|125080|sp|P02533|K1CN_HUMAN_family	K.TRLEQEIATYRR.L	406	417	1
CONT_094|gi|547751|sp|Q04695|K1CQ_HUMAN_family	K.TRLEQEIATYRR.L	375	386	1
CONT_088|gi|1346343|sp|P04264|K2C1_HUMAN_family	K.QISNLQQSISDAEQRGENALKDAK.N	418	441	1
CONT_072|gi|547754|sp|P35908|K22E_HUMAN_family	R.SKEEAEALYHSKYEELQVTVGR.H	369	390	1
CONT_072|gi|547754|sp|P35908|K22E_HUMAN_family	K.NVQDAIADAEQRGEHALKDAR.N	425	445	1
CONT_072|gi|547754|sp|P35908|K22E_HUMAN_family	K.LNDLEEALQQAKEDLAR.L	448	464	1
CONT_049|gi|88052|pir||A32568_family	K.WTLLQEQGTK.T	199	208	1
CONT_129|gi|1346344|sp|P02538|K2CA_HUMAN_family	K.WTLLQEQGTK.T	195	204	1
CONT_129|gi|1346344|sp|P02538|K2CA_HUMAN_family	R.TAAENEFVTLK.K	261	271	1
CONT_129|gi|1346344|sp|P02538|K2CA_HUMAN_family	R.TAAENEFVTLKK.D	261	272	1
sp|P50446|K2C6A_MOUSE_family	R.TAAENEFVTLK.K	250	260	1
sp|P50446|K2C6A_MOUSE_family	R.TAAENEFVTLKK.D	250	261	1
sp|B2RSH2|GNAI1_MOUSE_family	K.TTGIVETHFTFK.D	181	192	1
sp|Q6PIC6|AT1A3_MOUSE_family	R.KYNTDCVQGLTHSK.A	44	57	1
sp|Q6PIC6|AT1A3_MOUSE_family	K.GGQDNIPVLK.R	425	434	1
sp|Q6PIC6|AT1A3_MOUSE_family	K.YQLSIHETEDPNDNRYLLVM*K.G	478	498	1
sp|Q6PIC6|AT1A3_MOUSE_family	R.QGAIVAVTGDGVNDSPALKK.A	698	717	1
sp|Q6PIC6|AT1A3_MOUSE_family	R.LIFDNLKK.S	757	764	1
CONT_022|CASK_BOVIN	R.SPAQILQWQVLSNTVPAK.S	90	107	1
CONT_068|gi|1082558|pir||S41161	K.VQALEEANNDLENKIQDWYDKK.G	171	192	1
CONT_133|gi|1346349|sp|P48669|K2CF_HUMAN	R.QNLEPLFEQYINNLRR.Q	208	223	1
CONT_142|gi|88053|pir||A29666	R.DYQELM*NVK.L	484	492	1
sp|P22723|GBRG2_MOUSE	K.TTSGDYVVM*SVYFDLSR.R	253	269	2
sp|P22723|GBRG2_MOUSE	K.TTSGDYVVM*SVYFDLSR.R	253	269	2
sp|E9Q4Z2|ACACB_MOUSE	R.IPVQAVWAGWGHASENPK.L	332	349	1
sp|E9Q4Z2|ACACB_MOUSE	R.IPVQAVWAGWGHASENPK.L	332	349	1
sp|G5E829|AT2B1_MOUSE	K.YGDLLPADGILIQGNDLK.I	220	237	1
sp|O08599|STXB1_MOUSE	K.SVHSLISDFKDPPTAK.Y	83	98	1
sp|O55143|AT2A2_MOUSE	K.VGEATETALTCLVEK.M	437	451	1
sp|O55143|AT2A2_MOUSE	R.CLALATHDNPLKR.E	560	572	1
sp|O55143|AT2A2_MOUSE	R.NYLEQPGKECVQPATK.S	989	1004	1
sp|P01837|IGKC_MOUSE	-.RADAAPTVSIFPPSSEQLTSGGASVVCFLNNFYPK.D	1	35	1
sp|P01837|IGKC_MOUSE	R.HNSYTCEATHK.T	82	92	1
sp|P01867|IGG2B_MOUSE	-.KTTPPSVYPLAPGCGDTTGSSVTLGCLVK.G	1	29	1
sp|P01867|IGG2B_MOUSE	K.TTPPSVYPLAPGCGDTTGSSVTLGCLVK.G	2	29	1
sp|P14094|AT1B1_MOUSE	K.YNPNVLPVQCTGK.R	205	217	1
sp|P14094|AT1B1_MOUSE	K.AYGENIGYSEKDR.F	279	291	1
sp|P14231|AT1B2_MOUSE	R.YYEQPDNGVLNYPK.R	134	147	1
sp|P14231|AT1B2_MOUSE	R.TQLGDCSGIGDPTHYGYSTGQPCVFIK.M	155	181	1
sp|P16330|CN37_MOUSE	K.AGQVFLEELGNHK.A	204	216	1
sp|P16330|CN37_MOUSE	K.EKLELVSYFGK.R	233	243	1
sp|P16330|CN37_MOUSE	K.AAGAEEYAQQEVVKR.S	261	275	1
sp|P16858|G3P_MOUSE	K.LVINGKPITIFQERDPTNIK.W	65	84	1
sp|P18872|GNAO_MOUSE	R.AM*DTLGVEYGDKER.K	87	100	1
sp|P18872|GNAO_MOUSE	R.IGAGDYQPTEQDILR.T	163	177	1
sp|P26048|GBRA2_MOUSE	R.LNQYDLLGQSIGKETIK.S	215	231	2
sp|P26049|GBRA3_MOUSE	K.DTEFSTISK.S	409	417	1
sp|P27681|GBRG3_MOUSE	K.TAEAHWITTPNQLLR.I	138	152	1
sp|P38647|GRP75_MOUSE	R.TTPSVVAFTADGER.L	86	99	1
sp|P43006|EAA2_MOUSE	R.CLEDNLGIDKR.V	373	383	1
sp|P43006|EAA2_MOUSE	R.CLEDNLGIDKR.V	373	383	1
sp|P50136|ODBA_MOUSE	R.QGQIINPSEDPHLPQEEVLK.F	82	101	1
sp|P50571|GBRB1_MOUSE	K.SFVHGVTVK.N	129	137	1
sp|P50571|GBRB1_MOUSE	K.VEFTTGAYPR.L	223	232	1
sp|P53395|ODB2_MOUSE	R.EVTIKEWYVK.E	78	87	1
sp|P53395|ODB2_MOUSE	R.LYYNLDDIAYVGKPLIDIETEALK.D	121	144	1
sp|P53395|ODB2_MOUSE	K.DSEEDVVETPAVSHDEHTHQEIK.G	145	167	1
sp|P53395|ODB2_MOUSE	K.DRTFPTPIAKPPVFTGKDR.T	234	252	1
sp|P53395|ODB2_MOUSE	K.AQIM*NVSWSADHR.V	441	453	1
sp|P61264|STX1B_MOUSE	K.QHSAILAAPNPDEK.T	56	69	1
sp|P61264|STX1B_MOUSE	R.IEYNVEHSVDYVER.A	232	245	1
sp|P62812|GBRA1_MOUSE	K.SVVPEKPK.K	347	354	1
sp|P62874|GBB1_MOUSE	R.LFVSGACDASAK.L	198	209	1
sp|P62874|GBB1_MOUSE	R.LLLAGYDDFNCNVWDALK.A	284	301	1
sp|P63017|HSP7C_MOUSE	K.STAGDTHLGGEDFDNR.M	221	236	1
sp|P63044|VAMP2_MOUSE	R.LQQTQAQVDEVVDIMR.V	32	47	1
sp|P63080|GBRB3_MOUSE	K.SFVHGVTVK.N	129	137	1
sp|P63080|GBRB3_MOUSE	K.SEINRVDAHGNILLAPM*DVHNEM*NEVAGSVGDTR.N	356	389	1
sp|P63080|GBRB3_MOUSE	R.NSAISFDNSGIQYRK.Q	390	404	2
sp|P63137|GBRB2_MOUSE	K.SFVHGVTVK.N	128	136	1
sp|P63137|GBRB2_MOUSE	K.ITIPDLTDVNAIDRWSR.I	476	492	2
sp|Q03265|ATPA_MOUSE	R.VVDALGNAIDGK.G	150	161	1
sp|Q03265|ATPA_MOUSE	R.VVDALGNAIDGKGPIGSK.T	150	167	1
sp|Q05920|PYC_MOUSE	R.FIGPSPEVVRK.M	138	148	1
sp|Q05920|PYC_MOUSE	K.QVGYENAGTVEFLVDKHGK.H	301	319	1
sp|Q05920|PYC_MOUSE	R.SLPDLGLRQENIR.I	356	368	1
sp|Q05920|PYC_MOUSE	R.SFQPDTGRIEVFR.S	386	398	1
sp|Q05920|PYC_MOUSE	R.AEAEAQAEELSFPR.S	929	942	1
sp|Q05920|PYC_MOUSE	R.IEGRPGASLPPLNLKELEK.D	974	992	1
sp|Q05920|PYC_MOUSE	R.HGEEVTPEDVLSAAM*YPDVFAQFK.D	998	1021	1
sp|Q3UHL1|CAMKV_MOUSE	K.HPNILQLVDVFVTRK.E	79	93	2
sp|Q3UHL1|CAMKV_MOUSE	R.QVLEAVAYLHSLK.I	128	140	1
sp|Q3UHL1|CAMKV_MOUSE	K.ILAGDYEFDSPYWDDISQAAK.D	240	260	2
sp|Q3UHL1|CAMKV_MOUSE	K.NIKDGVCAQIEK.N	295	306	2
sp|Q3UHL1|CAMKV_MOUSE	K.NIKDGVCAQIEK.N	295	306	2
sp|Q3UHL1|CAMKV_MOUSE	K.AAATPEPAVAQPDSTALEGATGQAPPSSKGEEATGCAQESQR.V	467	508	1
sp|Q3UHL1|CAMKV_MOUSE	K.GEEATGCAQESQRVETS.-	496	512	2
sp|Q3ULD5|MCCB_MOUSE	R.LPCIYLVDSGGANLPR.Q	165	180	1
sp|Q3ULD5|MCCB_MOUSE	R.QADTFPDRDHFGR.I	181	193	1
sp|Q5DQR4|STB5L_MOUSE	K.THPGPVVHLSDSPR.D	205	218	1
sp|Q5DQR4|STB5L_MOUSE	R.FTEPVVVLPSGTFLSLK.G	876	892	1
sp|Q5SWU9|ACACA_MOUSE	R.IPVQAVWAGWGHASENPK.L	199	216	1
sp|Q5SWU9|ACACA_MOUSE	R.IPVQAVWAGWGHASENPK.L	199	216	1
sp|Q5SWU9|ACACA_MOUSE	K.IASSIVAQTAGIPTLPWSGSGLR.V	243	265	1
sp|Q5SWU9|ACACA_MOUSE	R.VDWQENDFSKR.I	266	276	1
sp|Q5SWU9|ACACA_MOUSE	K.VQAERPDTMLGVVCGALHVADVSLR.N	620	644	1
sp|Q5SWU9|ACACA_MOUSE	R.NSISNFLHSLER.G	645	656	1
sp|Q5SWU9|ACACA_MOUSE	K.TCVFEKENDPSVM*R.S	741	754	1
sp|Q5SWU9|ACACA_MOUSE	K.RPGAALDPGCVIAK.M	803	816	1
sp|Q5SWU9|ACACA_MOUSE	K.VQQAELHTGSLPQIQSTALRGEK.L	825	847	1
sp|Q5SWU9|ACACA_MOUSE	R.AYIAYELNSVQHR.Q	1156	1168	1
sp|Q5SWU9|ACACA_MOUSE	R.HLEPALAFQLELNR.M	1371	1384	1
sp|Q5SWU9|ACACA_MOUSE	K.SPEYPDGRDIIVIGNDITYR.I	1667	1686	1
sp|Q5SWU9|ACACA_MOUSE	K.YLYLTPQDYKR.V	1749	1759	1
sp|Q5SWU9|ACACA_MOUSE	R.TIQVENSHLILTGAGALNK.V	1837	1855	1
sp|Q5SWU9|ACACA_MOUSE	K.SVHSSVPLLNSKDPIDR.I	1904	1920	1
sp|Q5SWU9|ACACA_MOUSE	K.TYQAIKDFNR.E	2025	2034	1
sp|Q5SWU9|ACACA_MOUSE	R.EEFLIPIYHQVAVQFADLHDTPGR.M	2171	2194	1
sp|Q5SWU9|ACACA_MOUSE	R.LLLEDLVK.K	2221	2228	1
sp|Q5U4E0|LHPL4_MOUSE	R.GSFTDFSTIPSSAFK.A	79	93	1
sp|Q60597|ODO1_MOUSE	R.FGLEGCEVLIPALK.T	278	291	1
sp|Q60597|ODO1_MOUSE	R.LNVLANVIR.K	315	323	1
sp|Q60597|ODO1_MOUSE	R.SM*TCPSTGLEEDVLFHIGK.V	601	619	1
sp|Q60597|ODO1_MOUSE	R.KPLIVFTPK.S	852	860	1
sp|Q61626|GRIK5_MOUSE	R.RPNFQALSGNER.F	431	442	1
sp|Q69ZK9|NLGN2_MOUSE	R.RFQPPEAPASWPGVR.N	83	97	1
sp|Q69ZK9|NLGN2_MOUSE	K.KRDEATLNPPDTDIR.D	158	172	1
sp|Q69ZK9|NLGN2_MOUSE	K.VGCDREDSTEAVECLRR.K	315	331	1
sp|Q69ZK9|NLGN2_MOUSE	K.TLLALFTDHQWVAPAVATAK.L	450	469	1
sp|Q69ZK9|NLGN2_MOUSE	R.RLSPPGGSGSGVPGGGPLLPTAGR.E	712	735	1
sp|Q69ZK9|NLGN2_MOUSE	R.ELPPEEELVSLQLKR.G	736	750	1
sp|Q69ZK9|NLGN2_MOUSE	R.GGGVGADPAEALRPACPPDYTLALRR.A	751	776	1
sp|Q6Q477|AT2B4_MOUSE	K.YGDLLPADGILIQGNDLK.I	216	233	1
sp|Q76MZ3|2AAA_MOUSE	K.IGPILDNSTLQSEVKPILEK.L	547	566	1
sp|Q8BYM5|NLGN3_MOUSE	R.DQLYLHIGLKPR.V	577	588	1
sp|Q8BYM5|NLGN3_MOUSE	R.DQLYLHIGLKPR.V	577	588	1
sp|Q8K400|STXB5_MOUSE	R.LLQPVIVSPSGTILR.L	840	854	1
sp|Q8VDN2|AT1A1_MOUSE	K.MSINAEDVVVGDLVEVK.G	178	194	1
sp|Q91V14|S12A5_MOUSE	K.ESSPFINSTDTEK.G	47	59	1
sp|Q91V14|S12A5_MOUSE	R.LWGLFCSSR.L	340	348	1
sp|Q91V14|S12A5_MOUSE	R.DGVSHLIQSGGLGGLQHNTVLVGWPR.N	775	800	1
sp|Q91V14|S12A5_MOUSE	R.NFIELVR.E	813	819	1
sp|Q91ZA3|PCCA_MOUSE	R.AQAVHPGYGFLSENKEFAKR.L	132	151	1
sp|Q91ZA3|PCCA_MOUSE	R.AKVNTIPGFDGVVK.D	183	196	1
sp|Q91ZA3|PCCA_MOUSE	R.AKVNTIPGFDGVVKDADEAVR.I	183	203	1
sp|Q91ZA3|PCCA_MOUSE	K.LVTYGSDRAEALK.R	448	460	1
sp|Q91ZA3|PCCA_MOUSE	K.LVTYGSDRAEALKR.M	448	461	1
sp|Q91ZA3|PCCA_MOUSE	K.FLSDVYPDGFKGHTLTLSER.N	499	518	1
sp|Q91ZA3|PCCA_MOUSE	K.LAAELNKFM*LEK.V	638	649	1
sp|Q922U2|K2C5_MOUSE	R.TTAENEFVM*LKK.D	260	271	1
sp|Q922U2|K2C5_MOUSE	R.TTAENEFVM*LKK.D	260	271	1
sp|Q99K10|NLGN1_MOUSE	K.DQLYLHIGLKPR.V	602	613	1
sp|Q99K10|NLGN1_MOUSE	K.DQLYLHIGLKPR.V	602	613	1
sp|Q99MR8|MCCA_MOUSE	R.SEREFQEQLESAR.R	216	228	1
sp|Q99MR8|MCCA_MOUSE	R.SEREFQEQLESARR.E	216	229	1
sp|Q99MR8|MCCA_MOUSE	K.DLLPSHSTIAK.E	491	501	1
sp|Q9CTN8|LHPL3_MOUSE	K.TDKYTLGACSVR.W	162	173	1
sp|Q9CZ13|QCR1_MOUSE	R.LCTSATESEVTR.G	379	390	1
sp|Q9D2G2|ODO2_MOUSE	K.VEGGTPLFTLRK.T	135	146	1
sp|Q9D6F4|GBRA4_MOUSE	R.LKYDGPIEILR.L	108	118	1
sp|Q9D6F4|GBRA4_MOUSE	K.SVEVPKESSSLVQYDLIGQTVSSETIK.S	211	237	1
sp|Q9D6F4|GBRA4_MOUSE	K.TTVNTTGAAGNVSATPPPPAPPPSGSGTSK.I	486	515	1
sp|Q9JHU9|INO1_MOUSE	K.APLVPPGSPVVNALFR.Q	466	481	1
sp|Q9R0K7|AT2B2_MOUSE	K.TSPVEGLPGTAPDLEK.R	62	77	1
sp|Q9R0Y8|GBRG1_MOUSE	K.WKKPSVEVADPK.Y	220	231	1
sp|Q9R0Y8|GBRG1_MOUSE	R.LYQFAFVGLR.N	235	244	1
tr|E9Q7L0|E9Q7L0_MOUSE	R.LNVLANVIR.K	321	329	1
tr|E9Q7L0|E9Q7L0_MOUSE	R.KPLIVFTPK.S	857	865	1
CONT_121|gi|547749|sp|P13645|K1CJ_HUMAN_family	R.AETECQNTEYQQLLDIK.I	423	439	1
CONT_156|gi|1363944|pir||JC4313_family	K.TEELNKEVASNSELVQSSR.S	312	330	1
CONT_156|gi|1363944|pir||JC4313_family	R.LLEGEDAHLSSQQASGQSYSSR.E	420	441	1
CONT_088|gi|1346343|sp|P04264|K2C1_HUMAN_family	R.LDSELKNM*QDM*VEDYRNK.Y	252	269	1
CONT_088|gi|1346343|sp|P04264|K2C1_HUMAN_family	K.KDVDGAYM*TKVDLQAK.L	289	304	1
CONT_088|gi|1346343|sp|P04264|K2C1_HUMAN_family	K.AEAESLYQSKYEELQITAGR.H	367	386	1
CONT_088|gi|1346343|sp|P04264|K2C1_HUMAN_family	K.QISNLQQSISDAEQRGENALKDAK.N	418	441	1
CONT_088|gi|1346343|sp|P04264|K2C1_HUMAN_family	K.NKLNDLEDALQQAKEDLAR.L	442	460	1
CONT_072|gi|547754|sp|P35908|K22E_HUMAN_family	R.DYQELM*NVK.L	468	476	1
CONT_049|gi|88052|pir||A32568_family	R.QNLEPLFEQYINNLRR.Q	212	227	1
CONT_049|gi|88052|pir||A32568_family	K.LAELEEALQK.A	431	440	1
CONT_049|gi|88052|pir||A32568_family	R.GLGVGFGSGGGSSSSVK.F	559	575	1
CONT_049|gi|88052|pir||A32568_family	R.TTAENEFVM*LKK.D	266	277	1
CONT_049|gi|88052|pir||A32568_family	R.TTAENEFVM*LKK.D	266	277	1
CONT_129|gi|1346344|sp|P02538|K2CA_HUMAN_family	R.QNLEPLFEQYINNLRR.Q	208	223	1
sp|Q7TMM9|TBB2A_MOUSE_family	R.INVYYNEATGNK.Y	47	58	1
sp|Q6PIC6|AT1A3_MOUSE_family	K.YNTDCVQGLTHSK.A	45	57	1
sp|Q6PIC6|AT1A3_MOUSE_family	K.CIELSSGSVK.L	449	458	1
sp|Q6PIC6|AT1A3_MOUSE_family	K.EQPLDEEMKEAFQNAYLELGGLGER.V	517	541	1
CONT_020|CAS2_BOVIN	R.NAVPITPTLNR.E	130	140	1
CONT_021|CASB_BOVIN	R.DM*PIQAFLLYQEPVLGPVR.G	199	217	1
CONT_133|gi|1346349|sp|P48669|K2CF_HUMAN	R.SGFSSISVSR.S	31	40	1
sp|P22723|GBRG2_MOUSE	R.SSVEVGDTR.S	224	232	1
sp|P22723|GBRG2_MOUSE	R.DEEYGYECLDGKDCASFFCCFEDCR.T	408	432	1
sp|P22723|GBRG2_MOUSE	R.SSVEVGDTR.S	224	232	1
sp|P22723|GBRG2_MOUSE	R.DEEYGYECLDGKDCASFFCCFEDCR.T	400	424	1
REV_A2ASS6	R.LIYQGGDIR.I	9727	9735	1
sp|B0F2B4|NLGN4_MOUSE	R.RPPPPRPPQAPPSAAAADR.N	795	813	1
sp|G5E829|AT2B1_MOUSE	R.QVVAVTGDGTNDGPALK.K	790	806	1
sp|G5E829|AT2B1_MOUSE	R.QVVAVTGDGTNDGPALKK.A	790	807	1
sp|O08553|DPYL2_MOUSE	R.SITIANQTNCPLYVTK.V	239	254	1
sp|O08599|STXB1_MOUSE	R.SQLLILDR.G	228	235	1
sp|O35526|STX1A_MOUSE	R.TAKDSDDDDDVTVTVDRDR.F	10	28	1
sp|O35526|STX1A_MOUSE	K.SIEQSIEQEEGLNR.S	95	108	1
sp|O88343|S4A4_MOUSE	K.HQPDFIYLR.H	935	943	1
sp|P01837|IGKC_MOUSE	R.ADAAPTVSIFPPSSEQLTSGGASVVCFLNNFYPK.D	2	35	1
sp|P06151|LDHA_MOUSE	K.VTLTPEEEAR.L	306	315	1
sp|P14094|AT1B1_MOUSE	K.FIWNSEK.K	15	21	1
sp|P14094|AT1B1_MOUSE	R.VAPPGLTQIPQIQK.T	72	85	1
sp|P14094|AT1B1_MOUSE	K.AYGENIGYSEKDRFQGR.F	279	295	1
sp|P15105|GLNA_MOUSE	R.TCLLNETGDEPFQYKN.-	358	373	1
sp|P16388|KCNA1_MOUSE	R.NRPSFDAILYYYQSGGR.L	85	101	1
sp|P16390|KCNA3_MOUSE	R.NRPSFDAILYYYQSGGR.I	105	121	1
sp|P18872|GNAO_MOUSE	K.IIHEDGFSGEDVK.Q	55	67	1
sp|P18872|GNAO_MOUSE	K.QYKPVVYSNTIQSLAAIVR.A	68	86	1
sp|P18872|GNAO_MOUSE	R.AM*DTLGVEYGDKER.K	87	100	1
sp|P18872|GNAO_MOUSE	R.MEDTEPFSAELLSAMMR.L	114	130	1
sp|P26048|GBRA2_MOUSE	R.LNQYDLLGQSIGKETIK.S	215	231	1
sp|P27681|GBRG3_MOUSE	R.IHIDVSELDSYSR.V	434	446	1
sp|P35564|CALX_MOUSE	R.EIEDPEDRKPEDWDERPK.I	276	293	1
sp|P35564|CALX_MOUSE	R.KIPNPDFFEDLEPFK.M	402	416	1
sp|P39087|GRIK2_MOUSE	R.ILNTENTQVSSIIEK.W	281	295	2
sp|P43006|EAA2_MOUSE	K.KNDEVSSLDAFLDLIR.N	158	173	1
sp|P48453|PP2BB_MOUSE	K.LFEVGGSPANTR.Y	110	121	1
sp|P48453|PP2BB_MOUSE	K.ILYPSTLFLLR.G	147	157	2
sp|P50136|ODBA_MOUSE	R.TDLVFGQYR.E	148	156	1
sp|P50136|ODBA_MOUSE	R.VDGNDVFAVYNATK.E	295	308	1
sp|P50571|GBRB1_MOUSE	K.VKIPDLTDVNSIDKWSR.M	438	454	1
sp|P50571|GBRB1_MOUSE	K.IPDLTDVNSIDKWSR.M	440	454	1
sp|P53395|ODB2_MOUSE	K.LSDIGEGIREVTIK.E	69	82	1
sp|P53395|ODB2_MOUSE	K.LSDIGEGIREVTIK.E	69	82	1
sp|P53395|ODB2_MOUSE	K.DSEEDVVETPAVSHDEHTHQEIK.G	145	167	1
sp|P53395|ODB2_MOUSE	K.EDILSFLEK.Q	203	211	1
sp|P53395|ODB2_MOUSE	K.DRTFPTPIAKPPVFTGK.D	234	250	1
sp|P53395|ODB2_MOUSE	K.DRTFPTPIAKPPVFTGKDR.T	234	252	1
sp|P53395|ODB2_MOUSE	R.TFPTPIAKPPVFTGKDR.T	236	252	1
sp|P53395|ODB2_MOUSE	R.EELKPVALAR.G	292	301	1
sp|P53395|ODB2_MOUSE	R.EELKPVALAR.G	292	301	1
sp|P56564|EAA1_MOUSE	K.IVQVTAADAFLDLIR.N	161	175	1
sp|P57780|ACTN4_MOUSE	R.TINEVENQILTR.D	747	758	1
sp|P60879|SNP25_MOUSE	R.IEEGMDQINK.D	60	69	1
sp|P61264|STX1B_MOUSE	K.QHSAILAAPNPDEK.T	56	69	1
sp|P62812|GBRA1_MOUSE	K.NNTYAPTATSYTPNLARGDPGLATIAK.S	364	390	1
sp|P62874|GBB1_MOUSE	K.LIIWDSYTTNK.V	79	89	1
sp|P62874|GBB1_MOUSE	R.ELAGHTGYLSCCR.F	138	150	1
sp|P62880|GBB2_MOUSE	K.LIIWDSYTTNK.V	79	89	1
sp|P62880|GBB2_MOUSE	R.TFVSGACDASIK.L	198	209	2
sp|P63017|HSP7C_MOUSE	R.ARFEELNADLFR.G	300	311	1
sp|P63080|GBRB3_MOUSE	R.IELPQFSIVEHRLVSRNVVFATGAYPR.L	206	232	1
sp|P63080|GBRB3_MOUSE	R.NSAISFDNSGIQYRK.Q	390	404	1
sp|P63137|GBRB2_MOUSE	R.GDDNAVTGVTKIELPQFSIVDYK.L	194	216	1
sp|P63137|GBRB2_MOUSE	K.IELPQFSIVDYKLITK.K	205	220	1
sp|P63328|PP2BA_MOUSE	K.LFEVGGSPANTR.Y	101	112	1
sp|P68254|1433T_MOUSE	K.AVTEQGAELSNEER.N	28	41	1
sp|P70205|PACR_MOUSE	R.YFTMDFK.H	451	457	1
sp|P70414|NAC1_MOUSE	K.GVILPIWEPQDPSFGDK.I	55	71	1
sp|P70414|NAC1_MOUSE	R.RPEIGGELGGPR.T	927	938	1
sp|Q03265|ATPA_MOUSE	K.FENAFLSHVISQHQSLLGNIR.S	507	527	1
sp|Q05920|PYC_MOUSE	K.SGNSDVYENEIPGGQYTNLHFQAHSMGLGSK.F	856	886	1
sp|Q3UHL1|CAMKV_MOUSE	K.KNYNQPSEVTDRYDLGQVIK.T	12	31	1
sp|Q3UHL1|CAMKV_MOUSE	K.NYNQPSEVTDRYDLGQVIKTEEFCEIFR.A	13	40	1
sp|Q3UHL1|CAMKV_MOUSE	K.NYNQPSEVTDRYDLGQVIKTEEFCEIFR.A	13	40	1
sp|Q3UHL1|CAMKV_MOUSE	R.YDLGQVIK.T	24	31	1
sp|Q3UHL1|CAMKV_MOUSE	K.HPNILQLVDVFVTR.K	79	92	1
sp|Q3UHL1|CAMKV_MOUSE	R.KEYFIFLELATGR.E	93	105	1
sp|Q3UHL1|CAMKV_MOUSE	K.EYFIFLELATGR.E	94	105	1
sp|Q3UHL1|CAMKV_MOUSE	R.EVFDWILDQGYYSER.D	106	120	1
sp|Q3UHL1|CAMKV_MOUSE	R.NLKLENLVYYNR.L	145	156	1
sp|Q3UHL1|CAMKV_MOUSE	K.LENGLIKEPCGTPEYLAPEVVGR.Q	172	194	1
sp|Q3UHL1|CAMKV_MOUSE	R.KILAGDYEFDSPYWDDISQAAK.D	239	260	1
sp|Q3UHL1|CAMKV_MOUSE	K.AAATPEPAVAQPDSTALEGATGQAPPSSK.G	467	495	1
sp|Q3UHL1|CAMKV_MOUSE	K.AAATPEPAVAQPDSTALEGATGQAPPSSKGEEATGCAQESQR.V	467	508	1
sp|Q5DQR4|STB5L_MOUSE	K.WLYVGTER.G	168	175	1
sp|Q5DTL9|S4A10_MOUSE	R.TLFIGVHVPLGGR.K	47	59	1
sp|Q5DTL9|S4A10_MOUSE	R.TVVAFVR.L	345	351	1
sp|Q5DTL9|S4A10_MOUSE	R.LSPAVLLQGLAEVPIPSR.F	352	369	1
sp|Q5DTL9|S4A10_MOUSE	R.SIATLMTDEVFHDVAYK.A	390	406	1
sp|Q5DTL9|S4A10_MOUSE	K.HQPDFIYLR.H	968	976	1
sp|Q5SWU9|ACACA_MOUSE	K.RIPVQAVWAGWGHASENPKLPELLLK.N	198	223	1
sp|Q5SWU9|ACACA_MOUSE	K.GYVKDVDDGLK.A	288	298	1
sp|Q5SWU9|ACACA_MOUSE	K.TDGDIEDDRLAAMFR.E	1294	1308	1
sp|Q5SWU9|ACACA_MOUSE	R.VSALNSVHCEHVEDEGESRYK.I	1760	1780	1
sp|Q5SWU9|ACACA_MOUSE	K.AYVWDNNKDLVEWLEK.Q	2260	2275	1
sp|Q5U4E0|LHPL4_MOUSE	R.QTDLLQEELKQENK.D	201	214	1
sp|Q60597|ODO1_MOUSE	K.SWDIFFR.N	75	81	1
sp|Q60597|ODO1_MOUSE	K.LVEDHLAVQSLIR.A	123	135	1
sp|Q60597|ODO1_MOUSE	R.FEEFLQR.K	264	270	1
sp|Q60597|ODO1_MOUSE	R.GRLNVLANVIR.K	313	323	1
sp|Q60597|ODO1_MOUSE	K.YAELLVSQGVVNQPEYEEEISKYDK.I	540	564	1
sp|Q60597|ODO1_MOUSE	K.VASSVPVENFTIHGGLSR.I	620	637	1
sp|Q60597|ODO1_MOUSE	K.VASSVPVENFTIHGGLSR.I	620	637	1
sp|Q60597|ODO1_MOUSE	R.RQILLPFR.K	844	851	1
sp|Q60597|ODO1_MOUSE	R.QILLPFR.K	845	851	1
sp|Q60597|ODO1_MOUSE	R.NMEEEVAITR.I	920	929	1
sp|Q60597|ODO1_MOUSE	R.AKPVWYAGRDPAAAPATGNK.K	980	999	1
sp|Q60597|ODO1_MOUSE	R.FLDTAFDLDAFKK.F	1009	1021	1
sp|Q61626|GRIK5_MOUSE	K.GVVSVLGPSSSPASASTVSHICGEK.E	89	113	1
sp|Q61626|GRIK5_MOUSE	R.FASVSLYPSNEDVSLAVSR.I	133	151	1
sp|Q69ZK9|NLGN2_MOUSE	R.ELNNEILGPVVQFLGVPYATPPLGAR.R	57	82	1
sp|Q69ZK9|NLGN2_MOUSE	R.RFQPPEAPASWPGVR.N	83	97	1
sp|Q69ZK9|NLGN2_MOUSE	R.WLSENIAHFGGDPER.I	244	258	1
sp|Q69ZK9|NLGN2_MOUSE	R.ITIFGSGAGASCVNLLILSHHSEGLFQK.A	259	286	1
sp|Q69ZK9|NLGN2_MOUSE	K.VGCDREDSTEAVECLRR.K	315	331	1
sp|Q69ZK9|NLGN2_MOUSE	K.FIHTKPNRFEEVVWSK.F	557	572	1
sp|Q69ZK9|NLGN2_MOUSE	K.QYLHIGLKPR.V	579	588	1
sp|Q69ZK9|NLGN2_MOUSE	R.RPPPPATLPPESDIDLGPR.A	643	661	1
sp|Q69ZK9|NLGN2_MOUSE	K.RGGGVGADPAEALRPACPPDYTLALRR.A	750	776	1
sp|Q6P1F6|2ABA_MOUSE	R.YRDPTTVTTLR.V	143	153	1
sp|Q6P3A8|ODBB_MOUSE	K.LGVSCEVIDLR.T	293	303	1
sp|Q6Q477|AT2B4_MOUSE	R.QVVAVTGDGTNDGPALK.K	779	795	1
sp|Q6Q477|AT2B4_MOUSE	R.QVVAVTGDGTNDGPALKK.A	779	796	1
sp|Q76MZ3|2AAA_MOUSE	R.TSACGLFSVCYPR.V	145	157	1
sp|Q7TME0|PLPR4_MOUSE	R.SLTDLNQDPSR.V	347	357	1
sp|Q7TNP2|2AAB_MOUSE	R.TSACGLFSVCYPR.A	157	169	1
sp|Q7TPR4|ACTN1_MOUSE	R.LAILGIHNEVSK.I	566	577	1
sp|Q7TPR4|ACTN1_MOUSE	R.TINEVENQILTR.D	727	738	1
sp|Q80SW1|SAHH2_MOUSE	R.GIVEESVTGVHR.L	250	261	1
sp|Q8BYM5|NLGN3_MOUSE	R.VPLPSEILGPVDQYLGVPYAAPPIGEK.R	53	79	1
sp|Q8BYM5|NLGN3_MOUSE	R.VPLPSEILGPVDQYLGVPYAAPPIGEKR.F	53	80	1
sp|Q8BYM5|NLGN3_MOUSE	K.KQGEDLADNDGDEDEDIR.D	155	172	1
sp|Q8BYM5|NLGN3_MOUSE	R.AIIQSGSALSSWAVNYQPVK.Y	287	306	1
sp|Q8BYM5|NLGN3_MOUSE	K.FMYTDWADRDNPETR.R	433	447	1
sp|Q8BYM5|NLGN3_MOUSE	K.TLVALFTDHQWVEPSVVTADLHAR.Y	450	473	1
sp|Q8BYM5|NLGN3_MOUSE	R.LTALPDYTLTLRR.S	763	775	1
sp|Q8K400|STXB5_MOUSE	K.WLYVGTER.G	157	164	1
sp|Q8R2Y3|DOLK_MOUSE	R.LLQQGNAVFQFR.M	61	72	1
sp|Q8R2Y3|DOLK_MOUSE	R.CQTAGNPYFER.F	97	107	1
sp|Q8R2Y3|DOLK_MOUSE	R.SLLSLFLDER.D	386	395	1
sp|Q8VDN2|AT1A1_MOUSE	K.ACVVHGSDLKDMTSEELDDILR.Y	662	683	1
sp|Q91V14|S12A5_MOUSE	R.DGIVPFLQVFGHGK.A	539	552	1
sp|Q91ZA3|PCCA_MOUSE	K.RMEDALDNYVIR.G	461	472	1
sp|Q91ZA3|PCCA_MOUSE	K.FLSDVYPDGFKGHTLTLSER.N	499	518	1
sp|Q91ZA3|PCCA_MOUSE	R.VPVIRPDVAKWELSVK.L	545	560	1
sp|Q99K10|NLGN1_MOUSE	K.HTDLDHECESIHPHEVVLR.T	757	775	1
sp|Q99MR8|MCCA_MOUSE	R.IAAGEKIPLSQEEIPLQGHAFEAR.I	358	381	1
sp|Q9CTN8|LHPL3_MOUSE	K.TDKYTLGACSVR.W	162	173	1
sp|Q9D554|SF3A3_MOUSE	K.SLESLDTSLFAK.N	292	303	1
sp|Q9D6F4|GBRA4_MOUSE	R.IMRNGTILYTMR.L	154	165	1
sp|Q9D6F4|GBRA4_MOUSE	K.HTETSLQNTHANLNMR.K	372	387	1
sp|Q9JHU9|INO1_MOUSE	K.VIVLWTANTER.F	223	233	2
sp|Q9JHU9|INO1_MOUSE	R.HVFVGGDDFK.S	296	305	1
sp|Q9JHU9|INO1_MOUSE	K.KEPTPATNGCTGDANGHPQAPTPK.L	530	553	1
sp|Q9JK48|SHLB1_MOUSE	R.IEEFVYEKLDR.K	75	85	1
sp|Q9JK48|SHLB1_MOUSE	R.NFIEGDYK.T	149	156	1
sp|Q9R0K7|AT2B2_MOUSE	R.QVVAVTGDGTNDGPALK.K	768	784	1
sp|Q9R0K7|AT2B2_MOUSE	R.QVVAVTGDGTNDGPALKK.A	768	785	1
sp|Q9R0Y8|GBRG1_MOUSE	K.IHEGDITQILNSLLQGYDNK.L	59	78	1
tr|A0A075B5V4|A0A075B5V4_MOUSE	K.SSSTAHM*ELLSLTSEDFAVYYCAR.-	93	116	1
tr|A0A1Y7VLQ2|A0A1Y7VLQ2_MOUSE	R.VPASPAGAPEPSPGETR.A	92	108	1
tr|E9Q7L0|E9Q7L0_MOUSE	K.EASVGPAQPQLPAVLQESR.T	80	98	1
tr|E9Q7L0|E9Q7L0_MOUSE	K.LVEDHLAVQSLIR.A	110	122	1
tr|E9Q7L0|E9Q7L0_MOUSE	R.LPTTTFIGGPENTLSLR.E	194	210	1
tr|E9Q7L0|E9Q7L0_MOUSE	R.GRLNVLANVIR.K	319	329	1
tr|E9Q7L0|E9Q7L0_MOUSE	R.NITLSLVANPSHLEAVDPVVQGK.T	371	393	1
tr|E9Q7L0|E9Q7L0_MOUSE	K.LIAEGTVTLQEFEEEIAKYDR.I	550	570	1
tr|E9Q7L0|E9Q7L0_MOUSE	R.RQILLPFR.K	849	856	1
tr|E9Q7L0|E9Q7L0_MOUSE	R.QILLPFR.K	850	856	1
tr|E9Q7L0|E9Q7L0_MOUSE	R.LIPEDGPAAHSPEQVQR.L	889	905	1
tr|E9Q7L0|E9Q7L0_MOUSE	R.LIPEDGPAAHSPEQVQR.L	889	905	1
tr|Q0VF55|Q0VF55_MOUSE	R.QVVAVTGDGTNDGPALK.K	787	803	1
tr|Q0VF55|Q0VF55_MOUSE	R.QVVAVTGDGTNDGPALKK.A	787	804	1
tr|Q91VA7|Q91VA7_MOUSE	R.EQTEGEYSSLEHESAK.G	164	179	1
CONT_121|gi|547749|sp|P13645|K1CJ_HUMAN_family	K.ADLEM*QIESLTEELAYLK.K	267	284	1
CONT_088|gi|1346343|sp|P04264|K2C1_HUMAN_family	R.SGGGFSSGSAGIINYQRR.T	13	30	1
CONT_072|gi|547754|sp|P35908|K22E_HUMAN_family	K.WELLQQM*NVGTRPINLEPIFQGYIDSLKR.Y	216	244	1
CONT_129|gi|1346344|sp|P02538|K2CA_HUMAN_family	R.SGFSSISVSR.S	31	40	1
sp|B2RSH2|GNAI1_MOUSE_family	K.IIHEAGYSEEECKQYK.A	55	70	1
sp|P05214|TBA3_MOUSE_family	K.EIVDLVLDR.I	113	121	1
sp|Q6PIC6|AT1A3_MOUSE_family	K.YNTDCVQGLTHSK.A	45	57	1
sp|Q6PIC6|AT1A3_MOUSE_family	K.GGQDNIPVLKR.D	425	435	1
CONT_068|gi|1082558|pir||S41161	K.TLLDIDNTRMTLDDFRIK.F	225	242	1
CONT_068|gi|1082558|pir||S41161	K.NRKDIENQYETQITQIEHEVSSSGQEVQSSAK.E	337	368	1
sp|P22723|GBRG2_MOUSE	R.EEIVYQWKR.S	215	223	1
sp|P22723|GBRG2_MOUSE	R.EEIVYQWKR.S	215	223	1
sp|P22723|GBRG2_MOUSE	K.APTIDIRPRSATIQMNNATHLQER.D	384	407	1
sp|P22723|GBRG2_MOUSE	R.EEIVYQWKR.S	215	223	1
sp|P22723|GBRG2_MOUSE	R.EEIVYQWKR.S	215	223	1
sp|P22723-2|GBRG2_MOUSE|short isoform	K.KKNPAPTIDIRPR.S	372	384	1
sp|B0F2B4|NLGN4_MOUSE	R.LACPPDYALTLR.R	867	878	1
sp|O08553|DPYL2_MOUSE	R.GLYDGPVCEVSVTPK.T	497	511	1
sp|P01837|IGKC_MOUSE	K.DSTYSMSSTLTLTKDEYERHNSYTCEATHK.T	63	92	1
sp|P01837|IGKC_MOUSE	K.TSTSPIVK.S	93	100	1
sp|P16858|G3P_MOUSE	K.LVINGKPITIFQER.D	65	78	1
sp|P18872|GNAO_MOUSE	K.QYKPVVYSNTIQSLAAIVR.A	68	86	1
sp|P18872|GNAO_MOUSE	R.LWGDSGIQECFNR.S	131	143	1
sp|P18872|GNAO_MOUSE	K.TTGIVETHFTFK.N	182	193	1
sp|P22933|GBRD_MOUSE	R.LQPDGVILYSIR.I	146	157	1
sp|P22933|GBRD_MOUSE	R.LSLHFQLRR.N	237	245	1
sp|P26048|GBRA2_MOUSE	R.ILDRLLDGYDNR.L	45	56	1
sp|P26048|GBRA2_MOUSE	R.ESVPARTVFGVTTVLTMTTLSISAR.N	277	301	1
sp|P26048|GBRA2_MOUSE	K.EKGSVM*IQNNAYAVAVANYAPNLSKDPVLSTISK.S	356	389	1
sp|P26049|GBRA3_MOUSE	R.RQEPGDFVKQDIGGLSPK.H	34	51	1
sp|P26049|GBRA3_MOUSE	R.ILDRLLDGYDNR.L	70	81	1
sp|P26049|GBRA3_MOUSE	R.SSTGEYVVMTTHFHLKR.K	257	273	1
sp|P26049|GBRA3_MOUSE	R.ESVPARTVFGVTTVLTMTTLSISAR.N	302	326	1
sp|P27681|GBRG3_MOUSE	R.LYQFDFM*GLR.N	218	227	1
sp|P27681|GBRG3_MOUSE	R.IHIDVSELDSYSR.V	434	446	1
sp|P28667|MRP_MOUSE	K.LSGLSFK.R	100	106	1
sp|P31650|S6A11_MOUSE	K.FYLYPDLSR.L	279	287	1
sp|P35564|CALX_MOUSE	R.EIEDPEDRKPEDWDERPK.I	276	293	1
sp|P35564|CALX_MOUSE	R.KIPNPDFFEDLEPFK.M	402	416	1
sp|P39087|GRIK2_MOUSE	K.TVTVVYDDSTGLIR.L	171	184	1
sp|P39087|GRIK2_MOUSE	R.TDFDLDVISLKEEGLEK.I	385	401	1
sp|P43006|EAA2_MOUSE	R.NLFPENLVQACFQQIQTVTKK.V	174	194	1
sp|P50571|GBRB1_MOUSE	R.VADQLWVPDTYFLNDK.K	112	127	1
sp|P50571|GBRB1_MOUSE	K.VQVDAHGNILLSTLEIRNETSGSEVLTGVSDPK.A	359	391	1
sp|P53395|ODB2_MOUSE	K.LGSSGQLGTTDLTGGTFTLSNIGSIGGTYAKPVILPPEVAIGALGAIK.A	380	427	1
sp|P60843|IF4A1_MOUSE	R.GIYAYGFEKPSAIQQR.A	46	61	1
sp|P62812|GBRA1_MOUSE	R.ILDRLLDGYDNR.L	44	55	1
sp|P62812|GBRA1_MOUSE	K.FGSYAYTRAEVVYEWTREPAR.S	183	203	1
sp|P62812|GBRA1_MOUSE	K.FGSYAYTRAEVVYEWTREPAR.S	183	203	1
sp|P62812|GBRA1_MOUSE	R.ESVPARTVFGVTTVLTMTTLSISAR.N	276	300	1
sp|P62812|GBRA1_MOUSE	K.KNNTYAPTATSYTPNLARGDPGLATIAK.S	363	390	1
sp|P63080|GBRB3_MOUSE	R.VADQLWVPDTYFLNDK.K	112	127	1
sp|P63080|GBRB3_MOUSE	R.IELPQFSIVEHRLVSRNVVFATGAYPR.L	206	232	1
sp|P63080|GBRB3_MOUSE	K.IKIPDLTDVNAIDRWSR.I	437	453	1
sp|P63080|GBRB3_MOUSE	K.IKIPDLTDVNAIDRWSR.I	437	453	1
sp|P63080|GBRB3_MOUSE	K.IPDLTDVNAIDRWSR.I	439	453	1
sp|P63080|GBRB3_MOUSE	K.IPDLTDVNAIDRWSR.I	439	453	1
sp|P63137|GBRB2_MOUSE	R.VADQLWVPDTYFLNDK.K	111	126	1
sp|P63137|GBRB2_MOUSE	K.IELPQFSIVDYKLITKK.V	205	221	1
sp|P63137|GBRB2_MOUSE	K.ITIPDLTDVNAIDR.W	476	489	1
sp|P63328|PP2BA_MOUSE	K.EGRLEESVALR.I	53	63	1
sp|P70205|PACR_MOUSE	K.M*SELSTITLR.L	369	378	1
sp|P70205|PACR_MOUSE	K.HRHPSLASSGVNGGTQLSILSK.S	458	479	1
sp|Q05920|PYC_MOUSE	R.IEGRPGASLPPLNLKELEKDLIDR.H	974	997	1
sp|Q3UHL1|CAMKV_MOUSE	R.KILAGDYEFDSPYWDDISQAAK.D	239	260	1
sp|Q3UHL1|CAMKV_MOUSE	R.ITAEEAISHEWISGNAASDKNIK.D	275	297	1
sp|Q3UHL1|CAMKV_MOUSE	R.ITAEEAISHEWISGNAASDKNIK.D	275	297	1
sp|Q3UHL1|CAMKV_MOUSE	R.ITAEEAISHEWISGNAASDKNIKDGVCAQIEK.N	275	306	1
sp|Q3UHL1|CAMKV_MOUSE	R.APEQSGTAATQSASDAATPGAAGGAIAAAAAAAAAGGAASASGASATAATEGGAGCAAK.S	328	386	1
sp|Q5SWU9|ACACA_MOUSE	K.VQQAELHTGSLPQIQSTALRGEK.L	825	847	1
sp|Q5SWU9|ACACA_MOUSE	R.VSALNSVHCEHVEDEGESRYK.I	1760	1780	1
sp|Q5SWU9|ACACA_MOUSE	K.TYQAIKDFNR.E	2025	2034	1
sp|Q5SWU9|ACACA_MOUSE	R.LGTPELSPTERK.E	2150	2161	1
sp|Q5SWU9|ACACA_MOUSE	K.EREEFLIPIYHQVAVQFADLHDTPGR.M	2169	2194	1
sp|Q5U4E0|LHPL4_MOUSE	K.YSLGDCSVR.W	166	174	1
sp|Q5U4E0|LHPL4_MOUSE	K.QENKDFVGTTVSSVLRPGGDVSGWGVLPCPVAHTQGP.-	211	247	1
sp|Q60597|ODO1_MOUSE	K.WSSEKRFGLEGCEVLIPALK.T	272	291	1
sp|Q61626|GRIK5_MOUSE	R.MAAILDDQTVCGR.G	26	38	1
sp|Q64237|DOPO_MOUSE	R.DNHYSPHFQEIR.M	441	452	1
sp|Q64237|DOPO_MOUSE	K.ITSTLEEPTPR.C	589	599	1
sp|Q69ZK9|NLGN2_MOUSE	R.DEATLNPPDTDIRDSGK.K	160	176	1
sp|Q69ZK9|NLGN2_MOUSE	R.KTLLALFTDHQWVAPAVATAK.L	449	469	1
sp|Q69ZK9|NLGN2_MOUSE	R.KTLLALFTDHQWVAPAVATAK.L	449	469	1
sp|Q69ZK9|NLGN2_MOUSE	K.FIHTKPNRFEEVVWSK.F	557	572	1
sp|Q6P1F6|2ABA_MOUSE	R.GEYNVYSTFQSHEPEFDYLK.S	69	88	1
sp|Q6P3A8|ODBB_MOUSE	R.VAHFTFHPDPESLQYGQTQK.M	49	68	1
sp|Q76MZ3|2AAA_MOUSE	K.LSTIALALGVER.T	35	46	1
sp|Q76MZ3|2AAA_MOUSE	R.LNIISNLDCVNEVIGIR.Q	382	398	1
sp|Q7TNP2|2AAB_MOUSE	K.LSTIALALGVER.T	47	58	1
sp|Q7TNP2|2AAB_MOUSE	R.LNIISNLDCVNEVIGIR.Q	394	410	1
sp|Q7TPR4|ACTN1_MOUSE	K.AGTQIENIEEDFRDGLK.L	48	64	1
sp|Q7TPR4|ACTN1_MOUSE	K.LLETIDQLYLEYAK.R	503	516	1
sp|Q7TPR4|ACTN1_MOUSE	K.ILAGDKNYITEDELRR.E	835	850	1
sp|Q80SW1|SAHH2_MOUSE	R.EIEIAEQDMSALISLR.K	119	134	1
sp|Q80SW1|SAHH2_MOUSE	R.GIVEESVTGVHR.L	250	261	1
sp|Q80SW1|SAHH2_MOUSE	R.SQVDHVIWPDGKR.V	421	433	1
sp|Q8BG39|SV2B_MOUSE	R.SNEQNQEEDAQSDVTEGHDEEDEIYEGEYQGIPHPDDVK.S	22	60	1
sp|Q8BG39|SV2B_MOUSE	R.ATAFGILNGLCK.F	624	635	1
sp|Q8BHJ7|GBRA5_MOUSE	R.LNQYHLMGQTVGTENISTSTGEYTIM*TAHFHLKR.K	222	255	1
sp|Q8BHJ7|GBRA5_MOUSE	R.ESVPARTVFGVTTVLTMTTLSISAR.N	284	308	1
sp|Q8BHJ7|GBRA5_MOUSE	K.LTHPPNIPKEQPPAGTANAPTVSIK.A	383	407	1
sp|Q8BYM5|NLGN3_MOUSE	R.WVSENIAFFGGDPR.R	244	257	1
sp|Q8BYM5|NLGN3_MOUSE	R.GTGAPELGTAPEEELAALQLGPTHHECEAGPPHDTLR.L	726	762	1
sp|Q8BYM5|NLGN3_MOUSE	R.GTGAPELGTAPEEELAALQLGPTHHECEAGPPHDTLR.L	726	762	1
sp|Q8K2B3|SDHA_MOUSE	K.NTVIATGGYGR.T	251	261	1
sp|Q8K2B3|SDHA_MOUSE	R.ACALSIAESCRPGDKVPSIK.A	466	485	1
sp|Q8K2B3|SDHA_MOUSE	R.VDEYDYSKPIQGQQK.K	601	615	1
sp|Q8K400|STXB5_MOUSE	R.HGFPYQPSALAFDPVQK.I	55	71	1
sp|Q8K4Z5|SF3A1_MOUSE	K.FNFLNPNDPYHAYYR.H	81	95	1
sp|Q8K4Z5|SF3A1_MOUSE	K.VMQQQQQATQQQLPQK.V	116	131	1
sp|Q8K596|NAC2_MOUSE	R.VGDAQGM*FEPDGGGRPK.G	487	503	1
sp|Q8K596|NAC2_MOUSE	K.KTNLALVIGTHSWR.E	679	692	1
sp|Q8VDN2|AT1A1_MOUSE	K.YQLSIHKNPNASEPK.H	488	502	1
sp|Q8VDN2|AT1A1_MOUSE	R.YHTEIVFAR.T	684	692	1
sp|Q8VDN2|AT1A1_MOUSE	R.LIFDNLK.K	767	773	1
sp|Q91VC3|IF4A3_MOUSE	R.GIYAYGFEKPSAIQQR.A	52	67	1
sp|Q91ZA3|PCCA_MOUSE	K.ILIANRGEIACR.V	62	73	1
sp|Q91ZA3|PCCA_MOUSE	K.VVEEAPSIFLDPETR.Q	295	309	1
sp|Q99K10|NLGN1_MOUSE	K.KPYKELVDQDVQPAR.Y	357	371	1
sp|Q9CTN8|LHPL3_MOUSE	K.YTLGACSVR.W	165	173	1
sp|Q9D554|SF3A3_MOUSE	R.WQPDTEEEYEDSSGNVVNKK.T	471	490	1
sp|Q9JHU9|INO1_MOUSE	K.SSVVDDMVHSNHVLYAPGERPDHCVVIK.Y	357	384	1
sp|Q9JHU9|INO1_MOUSE	R.SCIENIFR.A	484	491	1
sp|Q9JHU9|INO1_MOUSE	K.MERPGPGIKPGEVVATSPLPCKK.E	508	530	1
sp|Q9JK48|SHLB1_MOUSE	K.LAADAGTFLSR.A	11	21	1
sp|Q9JK48|SHLB1_MOUSE	K.LGQAEKTELDAHLENLLSK.A	30	48	1
sp|Q9JK48|SHLB1_MOUSE	R.INNPELLGQYMIDAGTEFGPGTAYGNALIK.C	91	120	1
sp|Q9JK48|SHLB1_MOUSE	R.IGTADRELIQTSALNFLTPLR.N	128	148	1
sp|Q9JK48|SHLB1_MOUSE	R.LLLEGISSTHAHHLR.C	211	225	1
tr|A0A075B5V4|A0A075B5V4_MOUSE	K.ATLTVDKSSSTAHM*ELLSLTSEDFAVYYCAR.-	86	116	1
tr|E9Q7L0|E9Q7L0_MOUSE	K.HWLDSPWPGFFNVDGEPK.S	589	606	1
CONT_088|gi|1346343|sp|P04264|K2C1_HUMAN_family	R.GSYGSGGSSYGSGGGSYGSGGGGGGHGSYGSGSSSGGYRGGSGGGGGGSSGGR.G	550	602	1
CONT_088|gi|1346343|sp|P04264|K2C1_HUMAN_family	R.EREQIQSLNNQFASFIDKVR.F	179	198	1
sp|B2RSH2|GNAI1_MOUSE_family	K.TTGIVETHFTFK.D	181	192	1
sp|B2RSH2|GNAI1_MOUSE_family	R.IAQSDYIPTQQDVLR.T	163	177	1
sp|Q6PIC6|AT1A3_MOUSE_family	K.SSHTWVALSHIAGLCNR.A	404	420	1
sp|Q6PIC6|AT1A3_MOUSE_family	R.LIFDNLK.K	757	763	1
sp|Q6PIC6|AT1A3_MOUSE_family	R.TTNDLEDSYGQEWTYEQR.K	891	908	1
